# Supplementary material for: A Systematic Review and Meta-Analysis of Heart Rate Variability in Assessing Surgeons’ Stress Levels
Source: Healthcare (Basel). 2026 Feb 13;14(4):484. doi: 10.3390/healthcare14040484 (PMC12940869; doi:10.3390/healthcare14040484)
Supplement: Supplementary file 1 [file healthcare-14-00484-s001.zip]

Archive with 5 entries (5 files):
- S1_File.pdf
- S2_File.xlsx
- S3_File.xlsx
- S4-File.xlsx
- S5_File - PRISMA 2020 Checklist.pdf
