# Supplementary material for: A Systematic Review and Meta-Analysis of Heart Rate Variability in Assessing Surgeons’ Stress Levels
Source: Healthcare (Basel). 2026 Feb 13;14(4):484. doi: 10.3390/healthcare14040484 (PMC12940869; doi:10.3390/healthcare14040484)
Supplement: Supplementary file 1 [file healthcare-14-00484-s001.zip › S2_File.xlsx]

## Sheet: General information
Auther	Year	x	Device	Age	Sample	Gender	Syrgery type	Experience	Number of surgeries	Duration	record points
Klein et al	2010	prospective case-controlled(observational) quantitave	MEDILOG AR12 recorder protable ECG	median 46	10	9 male, 1 female	laparoscopic cholecystectomy	experienced	10 standard OR ( laparoscopy rack with the monitor placed on top of the rack) , 10 modern OR ( Karl storz tower)	during surgery
Heemskerk	2014	randomised (expermental) quantitave	ECG	N/A	2	1 male,1 female	elective cholecystectomy	experienced	male( 5 robotic cholecystectomy and 2 conventional cholecystectomy), female ( 6 robotic cholecystectomy and 9 conventional cholecystectomy)	during surgery	7 stages
Rieger et al	2014	cross-sectional( observational) quantitave	The D3 Equivital sensor system EQ-01 chest belt	median 39, n=mean 40	19	N/A	Different types rated based on complexity	4 levels of experience with median 10 years		24h monitoring include surgery	2 stages
Jones et al	2015	objective and subjective	using a wireless Polar RS800CX monitor chest strap	N/A	6	5 male, 1 female	colorectal	median 9 years	18 anterior resections	during surgery	8 stages
Weenk et al	2018	explorative study (qualitatave)	The HealthPatch™ wireless patch	mean age for each group 46.2, 35.4, 32.2	20	11 male, 9 female	2 types, short surgery less than 2 hours and long surgery more than 2 hours	4 levels of experience were grouped into three groups ( two groups, senior residents and junior residence were compined)	63, 22 long, 41 short	48h (b efore, during, after surgery and regular activities)	2 stages
Grantcharov et al	2019	observational	wireless Hexoskin Smart Shirt	N/A	1	N/A	Consecutive elective surgical procedures	Attending surgeon	12 gastric bypass, 7 sleeve gastrectomy, 6 peroral endoscopic myotomy	during surgery	2 stages
Cap et al	2021	quantitative	zephyr™ BioHarness™ 3.0 physiological monitor	37-39-41-43-53	5	4 male, 1 female	cataract surgery	70-15000 surgery	45	during surgery	10 stages
Kwon et al	2021	quantitative	(ON HEAD)A two-channel EEG and HRV detecting wearable device (model: Amp GS5001	35,35, 36.38,43,43,50,56	8	8 male	orthopedic surgeons( different procedures) hip, knee, elbow,spine, ankle and foot, hand and wrist	three groups (>5 , 5-15, <15 years)	265, at least 30 each	during surgery	4 stages
Haffar et al	2022	(prospective)comparative study (quantitave)	Hexoskin Smart Garments (Shirt)	N/A	1	N/A	robotic total knee arthroplasty vs conventional total knee arthroplasty	experienced in cTKA but not rTKA	20rTKA, 20 cTKA	during surgery

## Sheet: Types of data included
paper	gender	experience	age	Different surgery	LF	HF	LF/HF	Heart rate	SDNN	RMSSD	Pnn50
Weenk- 2018	Y	Y	Y	N	N	N	Y	Y	Y	Y	N
Klein- 2010	N	N	Y	Y	Y	Y	Y	N	Y	Y	Y
Rieger- 2014	Y	Y	N	Y, level of complexity	Y	Y	Y	Y	Y	Y	Y
Cap-2021	Y	Y	Y	N	N	N	N	Y	Y	N	N
Grantcharov- 2019	N	N	N	N	N	N	N	N	Y	Y	N
Jones-2015	Y	Y	N	N	N	N	Y	Y	N	N	N
Kwon- 2021	N	Y	Y	N	N	N	Y	Y	N	Y	N
Heemskerk- 2014	Y	N	N	Y,RC and CC	Y	Y	Y	Y	N	N	N
Haffar- 2022	N	Y	N	Y	N	N	N	Y	N	Y	N

## Sheet: Summerised data
paper	gender	age	experience	type of surgery	LF readings	HF readings	Heart rate readings	SDNN readings	RMSSD readings	LF/HF readings	pNN50
weenk 2018	M/F	3 levels	4 levels	2, short and long	N/A	N/A	2 general 2 male 2 female 1 consultant 1 senior resident 1 junior resident	2 general 2 male 2 female 1 consultant 1 senior resident 1 junior resident	2 general 2 male 2 female 1 consultant 1 senior resident 1 junior resident	2 general 2 male 2 female 1 consultant 1 senior resident 1 junior resident	N/A
Klein- 2010	M/F	1 level	N/A	2, standard OR and modern OR	1 standard OR 1 modern OR	1 standard OR 1 modern OR	3 readings Hr min,HR max and HR mean (one each) 1 standards OR 1 modern OR	1 standards OR 1 modern OR	1 standards OR 1 modern OR	1 standards OR 1 modern OR	1 standards OR 1 modern OR
Rieger-2014	N/A	1 neneral level 2 in subgroup	4 levels	4 levels but not in detail	for non- stressed surgeons 1 at night and 1 during surgery for stressed surgouns 1 at night and 1 during surgery	for non- stressed surgeons 1 at night and 1 during surgery for stressed surgouns 1 at night and 1 during surgery	for non- stressed surgeons 1 at night and 1 during surgery for stressed surgouns 1 at night and 1 during surgery	for non- stressed surgeons 1 at night and 1 during surgery for stressed surgouns 1 at night and 1 during surgery	for non- stressed surgeons 1 at night and 1 during surgery for stressed surgouns 1 at night and 1 during surgery	N/A	for non- stressed surgeons 1 at night and 1 during surgery for stressed surgouns 1 at night and 1 during surgery
Cap-2021	M/F	5 levels	5 levels	1	N/A	N/A	1 for each surgoun	1 for each surgoun	N/A	N/A	N/A
Grantcharov-2019	N/A	N/A	N/A	N/A	N/A	N/A	N/A	3 times with surgery event 3 times with out surgery event	3 times with surgery event 3 times with out surgery event	N/A	N/A
Jones-2015	M/F	N/A	1 level	1	N/A	N/A	2, 1 before the surgery and 1 during the surgery	N/A	N/A	2, 1 before the surgery and 1 during the surgery	N/A
Heemskerk-2014	M/F	N/A	1 level	2, robotic and conetional	7 for robotic and 7 for convetional	7 for robotic and 7 for conventional	7 for robotic and 7 for conventional	N/A	N/A	7 for robotic and 7 for conventional	N/A
Haffar- 2022	N/A	N/A	2 levels	2, robotic total knee arthroplasty and conventional total knee arthroplasty	N/A	N/A	1, mean for rTKA and cTKA	N/A	1, mean for rTKA and Ctka	N/A	N/A

## Sheet: Data
paper	N Sample size	Notes	Experiences	Age	Gender	LF	HF	LF/HF	Heart rate	SDNN	RMSSD	Pnn50
Weenk- 2018	20	Baseline	N/A	N/A	Both	N/A	N/A	mean 3.97, SD 2.50	Median 70	mean 81.03, SD 27.86	Median 38.97, Mean 58.85	N/A
Weenk- 2018	20	Surgery	N/A	N/A	Both	N/A	N/A	mean 6.18, SD 3.04	Median 87.69, Mean 89.64	mean 51, SD 12.08	Median23.5, Mean 28.66	N/A
Weenk- 2018, a	11	Baseline	N/A	N/A	Male	N/A	N/A	mean 3.95, SD 2.76	Median 68.57	mean 87.94, SD 30.31	Median 47.98
Weenk- 2018, a	11	Surgery	N/A	N/A	Male	N/A	N/A	mean 6.22, SD 3.16	Median 86.18	mean 54.69, SD 11.66	Median 27.75
Weenk- 2018, a	9	Baseline	N/A	N/A	Female	N/A	N/A	mean 4, SD 2.31	Median 70.61	mean 72.57, SD 23.41	Median 31.27
Weenk- 2018, a	9	Surgery	N/A	N/A	Female	N/A	N/A	mean 6.13, SD 2.96	Median 94.73	mean 46.67, SD 11.26	Median 21
Weenk-2018, b	5	Surgery	Consultant	mean 46.2	N/A	N/A	N/A	mean 5.6, SD 1.61	Median 75	mean 59.47, SD 13.82	Median 31.55
Weenk-2018, b	7	Surgery	senior residtnat	mean 35.4	N/A	N/A	N/A	mean 6.59, SD 3.41	Median 93.53	mean 48.05, SD 10.38	Median 20.55
Weenk-2018, b	8	Surgery	Junior residant	mean 32.2	N/A	N/A	N/A	mean 6.02, SD 3.16	Median 88.98	mean 50.36, SD 11.68	Median 22.54
Klein- 2010	10	Surgery (standered OR)	Expert	Median 46	N/A	Median 328.6	Median 58.6	Median 4.6	Median 90.1	Median 36.6	Median 15.2	Median 1.5
Klein- 2010	10	Surgery (modern OR)	Expert	Median 46	N/A	Median 318.2	Median 71.7	Median 4.3	Medain 76.3	Median 34.6	Median 18.9	Median 1.8
Rieger- 2014	12	Baseline (non-stressed)	Expert	Median 34.5	N/A	Median 309.6	Median 133.5	N/A	Median 60.2	Median 59.4	Median 71.3	Median 45.2
Rieger- 2014	12	Surgery ( non-stressed)	Expert	Median 34.5	N/A	Median 120.3	Median 17.2	N/A	Median 79	Median 39.3	Median 25.4	Median 4.9
Rieger- 2014, a	7	Baseline (stressed)	Expert	Median 39	N/A	Median 64.3	Median 60.6	N/A	Median 63.7	Median 41.6	Median 45.4	Median 26.6
Rieger- 2014, a	7	Surgery (stressed)	Expert	Median 39	N/A	Median 48	Median 10.1	N/A	Median 99.3	Medain 27.5	Median 20.1	Median 2.9
Cap-2021	1	Surgery	500 surgery	43	Female	N/A	N/A	N/A	88	45	N/A	N/A
Cap-2021	4	Surgery	5700 surgery	mean 42.5, Median 40, SD 7,18	Male	N/A	N/A	N/A	mean 86.75, Median 84, SD 18.99	mean 56.5, Median 60, SD 14.47	N/A	N/A
Grantcharov- 2019	1	Baseline	Attending surgeon	N/A	N/A	N/A	N/A	N/A	N/A	mean 40.36, Median 40.4, SD 3.35	mean 25.83, Median 25.3, SD 7.36	N/A
Grantcharov- 2019	1	Surgery	Attending surgeon	N/A	N/A	N/A	N/A	N/A	N/A	mean 38.13, Median 38.1, SD 3.75	mean 24.67, Median 25.5, SD 1.80	N/A
Jones-2015	6	Baseline	Median 9 years	N/A	N/A	N/A	N/A	mean 4.02, SD 2.28	mean 67, SD 14.89	N/A	N/A	N/A
Jones-2015	6	Surgery	Median 9 years	N/A	N/A	N/A	N/A	mean 11.42, SD 4.64	mean 88, SD 20.49	N/A	N/A	N/A
Kwon- 2021	8	Baseline	mean 9 years, Median 7 years, SD 7.3	mean 42, Median 40.5, SD 7.7	Male	N/A	N/A	mean 0.8, Median 0.65, SD 0.419	mean 73.1, Median 76.65, SD 11.68	N/A	mean 29.9, Median 28.3, SD 6.8	N/A
Heemskerk- 2014	2	Baseline ( robotic)	Expert			74.1	26.6	2.67	84.6	N/A	N/A	N/A
Heemskerk- 2014	2	Baseline ( laparoscopic	Expert			94.1	27.7	2.7	84.9
Heemskerk- 2014, a	2	Surgey ( robotic)	Expert			(of the medians) mean 94.5, Median 92.9, SD 48,2	(of the medians)mean 47.3, Median 47.3,SD 10.7	(of the medians) mean 1.96, Median 1.9, SD 0.06	(of the medians) mean 78.05, Median 77.65, SD 2.78
Heemskerk- 2014, a	2	Surgery (laparoscopic)	Expert			(of the medians) mean 53.3, Median 50.4, SD11.3	(of the medians) mean 17.4, Median 17, SD 2.3	(of the medians) mean 2.97, Median 3, SD 0.04	(of the medians) mean 93.72, Median 94.20, SD 3.13
Haffar- 2022	1	20 cTKA	expert in cTKA	N/A	N/A	N/A	N/A	N/A	90.1 ± 5	N/A	12.2 ± 1	N/A
Haffar- 2022	1	20 rTKA	Non-expert	N/A	N/A	N/A	N/A	N/A	81.5 ± 4	N/A	14.4 ± 1	N/A

## Sheet: Detailed data
Weenk-2018
during different daily activities	Heart rate (bpm) - median (min- max)	SDNN (ms) -mean ± SD	RMSSD (ms) e median (min- max)	LF/HF ratio -mean ± SD	Stress (%) mean ± SD
Baseline (20 participants)	70.00 (48.65-84.69)	81.03 ± 27.86	38.97 (22.00-131.70)	3.97 ± 2.50	20.04 ± 13.48
Surgery (63 procedures)	87.69 (62.32-120.38)	51.00 ± 12.08	23.50 (13.14-54.21)	6.18 ± 3.04	60.77 ± 24.20
Outpatient clinic (8 participants)	74.30 (61.26-82.97)	80.98 ± 9.14	40.39 (25.25-45.63)	4.31 ± 1.91	28.29 ± 14.31
Ward (7 participants)	75.73 (63.98-83.44)	77.30 ± 20.27	34.94 (28.35-63.82)	3.99 ± 1.20	19.48 ± 8.92n
Administrative work (20)	72.64 (57.74-88.07)	74.22 ± 25.39	33.52 (18.61-60.09)	4.72 ± 1.92	29.25 ± 19.88
	Baseline			Surgery
Men/Women	Men	Women		Men	Women
Heart rate (bpm) - median (min-max)	68.57 (48.65-84.69)	70.61 (59.50-75.46)		86.18 (62.32-106.42)a	94.73 (68.98-120.38)
SDNN (ms) - mean ± SD	87.94 ± 30.31	72.57 ± 23.41		54.69 ± 11.66	46.67 ± 11.26
RMSSD (ms) - median (min-max)	47.98 (22.00-131.70)	31.29 (22.57-77.78)		27.75 (16.19-54.21)	21.00 (13.14-42.69)
LF/HF ratio - mean ± SD	3.95 ± 2.76	4.00 ± 2.31		6.22 ± 3.16	6.13 ± 2.96
Stress (%) - mean ± SD	16.63 ± 12.25	24.19 ± 14.45		55.35 ± 20.56	67.12 ± 26.86
level of experience, during surgical procedures	Consultants (n = 5)	Fellows and senior residents (n = 7)	Junior residents (n = 8)		Mean	Mediacn	standard deviation
Heart rate (bpm) - median (min-max)	75.00 (62.32-97.17)	93.53 (71.18-120.38)	88.98 (71.54-107.10)
	75	93.53	88.98		85.8367	88.98	9.65664
SDNN (ms) - mean ± SD	59.47 ± 13.82	48.05 ± 10.38	50.36 ± 11.68
	59.47	45.05	50.36		51.6267	50.36	7.29297
RMSSD (ms) - median (min-max)	31.55 (22.75-38.27)	20.55 (13.14-54.21)	22.54 (13.69-51.70)
	31.55	20.55	22.54		24.88	22.54	5.86146
LF/HF ratio - mean ± SD	5.60 ± 1.61	6.59 ± 3.41	6.02 ± 3.16
	5.6	6.59	6.02		6.07	6.02	0.49689
Stress (%) mean ± SD	42.76 ± 22.76	70.56 ± 18.09	58.60 ± 25.90
Klein-2010
comparative between standard OR and modern OR ( laparoscopic tower)
OR	N	Median (Range)	P
LF
Standard	10	328.6 (176.7-1298.8)	0.721
OR-1	10	318.2 (75.9-654.7)
HF
Standard	10	58.6 (26.8-298.8)	0.799
OR-1	10	71.7 (25.3-242.6)
LF/HF
Standard	10	4.6 (1.4-15.1)	0.203
OR-1	10	4.3 (1.4-7.4)
HRmin
Standard	10	72.9 (48.7-88.3)	0.575
OR-1	10	64.4 (53.1-101.6)
HRmean
Standard	10	90.1 (59.8-116.2)	0.575
OR-1	10	76.3 (64.3-121.8)
HRmax
Standard	10	104.3 (74.1-134.3)	0.508
OR-1	10	100.8 (72.1-134.7)
SDNN
Standard	10	36.6 (15.3-104.4)	0.721
OR-1	10	34.6 (10.8-76.3)
RMSSD
Standard	10	15.2 (3.7-57.7)	0.799
OR-1	10	18.9 (9.00-35.9)
pNN50
Standard	10	1.5 (0.0-28.6)	0.878
OR-1	10	1.8 (0.4-14.1)
Rieger-2014
Characteristics of the study	Median (range) or percent (n)
Age (years): median (range)	39.0 (27.0–55.0)
Height (m): median (range)	1.8 (1.6–1.9)
Weight (kg): median (range)	83.5 (53.0–112.0)
Body mass index (kg/m2): median (range)	24.6 (21.2–32.7)
Physical activity ratinga: median (range)	6.0 (3.0–9.0)
Position % (n)
Residents	30.0 (6)
Fellows	25.0 (5)
Attending	25.0 (5)
Chiefs of medicine	20.0 (4)
Years of experience (year): median (range)	10.0 (1.5–28.0) Working hours per week (h): median (range)	57.5 (50.0–75.0)
surgeons with intraoperative stress and without intraoperative stress	Non-stressed physicians	Stressed physicians	P value
Characterstics
Age (year): median (range)	34.5 (27.0–43.0)	39.0 (33.0–55.0)	0.14
Height (m): median (range)	1.8 (1.6–1.9)	1.8 (1.8–1.9)	1
Weight (kg): median (range)	78.5 (53.0–102.0)	87.0 (76.0–101.0)	0.26
Body mass index (kg/m2): median (range)	24.3 (21.2–27.1)	24.7 (24.0–26.3)	0.23
Physical activity ratinga: median (range)	6.0 (4.0–8.0)	7.0 (3.0–9.0)	0.9
Position: median (range)	3.0 (2.0–5.0)	3.5 (2.0–5.0)	0.34
Residents % (n)	41.5 (5)	14.3 (1)
Fellows % (n)	16.7 (2)	28.6 (2)
Attending % (n)	25.0 (3)	28.6 (2)
Chiefs of medicine % (n)	16.7 (2)	28.6 (2)
Years of experience (year): median (range)	7.0 (1.5–15.5)	11.5 (6.0–28.0)	0.15
Working hours per week (h): median (range)	56.3 (50.0–70.0)	58.0 (52.0–70.0)	0.89
effect
Characteristics	Non-stressed physicians	Stressed physicians	P value
Length of surgeries (h): median (range)	1.0 (0.5–1.6)	1.7 (0.4–2.2)	0.1
Complexity of surgeriesa: median (range)	2.0 (1.0–3.0)	2.5 (1.0–5.0)	0.9
Complication rateb (%): median (range)	5.0 (0.0–50.0)	10.0 (0.0–50.0)	0.84
surgeons with intraoperative stress and without intraoperative stress	Non- stressed physicians	Stressed physicians	P value
Nightime HR and HRV	(n = 12)	(n = 7)
HR (bpm): median (range)	60.2 (38.7–73.5)	63.7 (46.7–83.9)	0.46
R–R intervals (ms): median (range)	1,006.8 (820.1–1,560.4)	944.6 (720.4–1,286.2)	0.46
HF (ms2): median (range)	1,335.0 (116.0–3,257.0)	606.0 (223.0–1,188.0)	0.09
LF (ms2): median (range)	3,096.5 (160.0–8,917.0)	643.0 (285.0–1,599.0)	\0.05
VLF (ms2): median (range)	238.0 (26.0–913.0)	56.0 (24.0–252.0)	\0.05
Total (ms2): median (range)	4,464.5 (419.0–10,236.0)	1,386.0 (1,090.0–2,127.0)	\0.05
SDNN (ms): median (range)	59.4 (21.5–99.8)	41.6 (38.3–45.7)	0.08
RMSSD (ms): median (range)	71.3 (20.3–124.7)	45.4 (32.9–63.3)	0.18
pNN50 (%): median (range)	45.2 (1.2–68.4)	26.6 (12.9–47.8)	0.47
Characteristics	Non- stressed physicians	Stressed physicians
Intraoperative HR and HRV	(n = 12)	(n = 7)
HR (bpm): median (range)	79.0 (68.3–110.9)	99.3 (82.0–145.8)	\0.05
R–R intervals (ms): median (range)	768.1 (542.4–882.5)	609.4 (411.9–733.9)	\0.05
HF (ms2): median (range)	172.0 (24.0–558.0)	101.0 (4.0–285.0)	0.48
LF (ms2): median (range)	1,203.5 (316.0–6,712.0)	480.0 (27.0–2,012.0)	0.23
VLF (ms2): median (range)	114.5 (31.0–770.0)	17.0 (1.0–167.0)	0.06
Total (ms2): median (range)	1,578.5 (419.0–8,006.0)	591.0 (37.0–2,424.0)	0.2
SDNN (ms): median (range)	39.3 (19.9–76.2)	27.5 (7.6–53.6)	0.31
RMSSD (ms): median (range)	25.4 (10.0–42.6)	20.1 (4.7–35.3)	0.43
pNN50 (%): median (range)	4.9 (0.0–18.8)	2.9 (0.0–14.8)	0.63
relative change BETWEEN NIGHT AND INTRAOPERATIVE
HR (bpm)	34.6 (17.5–105.3)	\0.01	63.6 (18.5–212.0)	\0.05
R–R intervals (ms)	-25.8 (-50.8 to -14.7)	\0.01	-39.0 (-68.0 to -15.4)	\0.05
HF power (ms2)	-77.5 (-97.6 to -1.7)	\0.01	-68.2 (-99.5–3.3)	\0.05
LF power (ms2)	-16.3 (-94.4–508.1)	0.12	-54.2 (-94.3–169.7)	1
VLF power (ms2)	-31.3 (-95.6–353.9)	0.64	-46.2 (-99.6–302.9)	0.18
Total power (ms2)	-54.2 (-95.1–214.8)	\0.01	-55.9 (-97.1–72.9)	0.18
SDNN (ms)	-26.1 (-77.6–48.4)	\0.01	-33.9 (-81.6–20.5)	0.13
RMSSD (ms)	-57.2 (-76.4–17.9)	\0.01	-52.4 (-91.8 to -6.1)	\0.05
pNN50 (%)	-82.6 (-100.0–416.7)	\0.01	-82.9 (-100.0 to -13.5)	\0.05
Cap-2021
Surgery results
Surgeon	Surgeon 1	Surgeon 2	Surgeon 3	Surgeon 4	Surgeon 5		Mean	Median	Standerd diveation
Case time, min	17 ± 5	13 ± 3	12 ± 5	8 ±2	7 ± 2
Mean heart rate,	111 ± 12	88 ± 4	92 ± 4	68 ± 2	76 ± 3
	111	88	92	68	76		86.75	84	18.9978
beats/min
Normalized heart rate,	53 ± 8	31 ± 3	39 ± 3	21 ± 1	27 ± 2
%
Heart rate variability (SDNN), ms	36 ± 12	45 ± 7	59 ± 12	70 ± 6	61 ± 7
	36	45	59	70	61		54.2	59	13.5536
HRV stress index, %	88 ± 4	73 ± 4	72 ± 5	67 ± 3	64 ± 4
Subject information and overnight baseline
Surgeon	Surgeon 1	Surgeon 2	Surgeon 3	Surgeon 4	Surgeon 5
Age, y	37	43	39	41	53		42.5	40	7.18795
Weight, kg	90	64	76	90	81		84.25	85.5	6.94622
Gender, m/f/x	m	f	m	m	M
Experience, number of	70 and 180	500	600	1500	15000		5700	1050	7080.96
previous surgeries
HRmax (calculated), bpm	182	178	181	179	171		178.2	179	4.32435
Recorded surgeries,	7	11	8	5	14		9	8	3.53553
average heart rate ( calculated)	107	112.5	110	108.5	106		108.8	108.5
number of surgeries
Measurement days	3	3	2	1	3		2.4	3	0.894427
Baseline measurement	07:27:00	07:55:00	07:49:00	03:48:00	06:55:00		0.2825	0.310417	0.0713056
duration, hh:mm
HRmin , bpm	32	47	39	38	41		39.4	39	5.41295
HRVmax, ms	294	167	213	212	169		222	212.5	52.1983
Grantcharov-2019
Changes in heart rate variability measure between intervals with and without a surgical event
Mean HRV value (ms) Student’s t test
Interval	HRV measure	0 events	≥ 1 event	Difference (%)	t statistic	d.f.	P	Mean	Median	Standered diveation
1 min	SDNN	37	34.4	−7	2⋅83 (0⋅80, 4⋅44)	1452	0⋅005	40.3667	40.4	3.35012	SDNN= 0
	RMSSD	24.8	22.6	−9	2⋅10 (0⋅14, 4⋅30)	1452	0⋅036	25.8333	25.3	7.36993	RMSSD=0
2 min	SDNN	40.4	38.1	−6	2⋅47 (0⋅47, 4⋅13)	731	0⋅014	38.1333	38.1	3.75011	SDNN= 1
	RMSSD	25.3	25.5	1	0⋅20 (−2⋅17, 2⋅65)	413	0⋅846	24.6667	25.5	1.80093	RMSSD=1
5 min	SDNN	43.7	41.9	−4	1⋅58 (−0⋅43, 4⋅09)	293	0⋅113	42.8	42.8	1.27279
	RMSSD	27.4	25.9	−5	0⋅97 (−1⋅54, 4⋅49)	293	0⋅335	26.65	26.65	1.06066
Jones-2015
Change in recorded parameters
Component	Baseline	Operative	P
LF/HF ratio	4.02 ± 2.283	11.42 ± 4.636	< 0.0001
HR (b.p.m)	67 ± 14.89	88 ± 20.49	0.0007
Kwon- 2021
Demographic Characteristics of the Enrolled Surgeons
Surgeon	1	2	3	4	5	6	7	8			Mean	Median	Standerd deviatioin
Age (years)	43	35	35	36	43	56	50	38			42	40.5	7.67184
Experience in orthopedic subspecialty (years)	10	5	2	3	9	23	16	4			9	7	7.28991
Enrolled cases (cases)	35	35	32	33	30	32	33	35			33.125	33	1.80772
0	Spine	Hip	Spine	Hand and wrist	Knee	Knee	Elbow	Foot and ankle
Whether to use tourniquet	No	No	No	Yes	Yes	Yes	Yes	Yes
(resting status)
Baseline of the EEG
Beta 1 wave	0.05 0.004	0.05 0.004	0.03 0.005	0.05 0.001	0.06 0.006	0.04 0.004	0.03 0.045	0.04	0.005
Beta 2 wave	0.07 0.009	0.08 0.006	0.07 0.008	0.09 0.003	0.10 0.002	0.08 0.011	0.06 0.010	0.09	0.01
Beta 3 wave	0.13 0.017	0.16 0.009	0.15 0.015	0.05 0.011	0.15 0.009	0.17 0.022	0.14 0.178	0.14	0.02
Gamma wave	0.15 0.021	0.19 0.135	0.21 0.026	0.10 0.017	0.15 0.004	0.18 0.025	0.16 0.217	0.13	0.028
Baseline of the HRVs (resting status)
BPM	58.0 ± 4.60	76.9 ± 8.48	76.4 ± 8.30	83.0 ± 4.42	59.4 ± 4.94	86.0 ± 4.80	61.4 ± 4.52	83.7 ± 6.35
	58	76.9	76.4	83	59.4	86	61.4	83.7			73.1	76.65	11.6784
RMSSD	41.9 ± 3.74	37.9 ± 5.89	39.5 ± 5.87	26.1 ± 4.63	27.3 ± 0.70	34.7 ± 7.46	23.5 ± 2.07	21.2 ± 3.91
		37.9	37.5	26.1	28.3	34.7	23.5	21.2			29.8857	28.3	6.81235
LF/HF	1.2 ± 0.55	0.4 ± 0.84	0.7 ± 0.84	0.4 ± 0.32	0.6 ± 0.31	0.5 ± 0.46	1.3 ± 0.81	1.4 ± 0.34
	1.2	0.4	0.7	0.4	0.6	0.5	1.3	1.4			0.8125	0.65	0.41897
Characteristics of groups classified into experience in orthopedic subspeciality. Group A, less than 5 years; Group B, from 5 years to less than 15 years; Group C, more than 15 years.
	Group A = less 5 years	Group B = 5 to 15 years	Group C = more than 15 years
Surgeons	No 3, 4, 8	No 1, 2, 5	No 6, 7
Mean Age (years)	36.3	40.3	53
Enrolled cases (cases)	100	100	65
Orthopedic subspecialty	spine, hand and wrist, and foot and ankle	spine, hip, and knee	knee and elbow
Operation time (minutes)	166.1 ± 90.3	143.3 ± 64.6	103.7 ± 35.7
Correlation Analysis Between the Stress-Related Parameters of the Surgeon in Non-Tourniquet Applied Orthopedic Surgery.
	Beta1	Beta2	Beta3	Gamma	BPM	RMSSD	LF/HF
1ststage Operationtime	−0.004	−0.086	−0.082	−0.178	−0.097	0.233*	−0.053
Accumulated intra operative blood loss	0.325**	0.251*	0.385**	−0.452**	0.148	−0.227*	−0.042
2ndstage Operationtime	−0.053	−0.167	−0.197	−0.233*	−0.101	0.225*	−0.041
Accumulated intra operative blood loss	0.357**	0.288**	0.373**	−0.393**	−0.142	−0.148	−0.147
3rdstage Operationtime	−0.043	−0.071	−0.013	−0.032	−0.089	0.158	−0.001
Accumulated intra operative blood loss	0.411**	0.366**	0361**	−0.431**	−0.061	−0.201*	−0.308**
Correlation Analysis Between the Stress-Related Parameters of the Surgeon in Tourniquet Applied Orthopedic Surgery
	Beta1	Beta2	Beta3	Gamma	BPM	RMSSD	LF/HF
1ststage Operationtime	0.308**	0.501**	0.303**	0.042	0.303**	0.035	−0.046
Accumulated intra operative blood loss	−0.032	0.058	0.047	0.001	0.109	−0.385**	0.348**
2ndstage Operationtime	0.289**	0.372**	0.094*	−0.305**	0.259**	0.048	−0.008
Accumulated intra operative blood loss	−0.049	0.202**	0.081	0.072	0.339**	−0.425**	0.432**
3rdstage Operationtime	0.115	0.363**	0.171*	−0.013	0.205**	0.002	−0.142
Accumulated intra operative blood loss	−0.254**	−0.024	0.066	0.068	0.202**	−0.384**	0.333**
Heemskerk-2014
Heart rate, VLF, LF, HF and LF/HF ratio during the 7 stages of the operation
		Mean heart rate		Median VLF			Median LF			Median HF			Median LF/HF
	RC	CC	p	RC	CC	p	RC	CC	p	RC	CC	p	RC	CC	p
Baseline	84.6	84.9	0.93	1,987	1,354	0.28	741	941	0.34	266	277	0.77	2.67	2.7	0.62
	(10.4)	(5.6)		(605–39,739)	(633–3,737)		(204–2,344)	(370–2,755)		(45–2,868)	(145–1,102)		(0.38–8.82)	(1.54–7.51)
Trocar placement	82.7	89.2	0.01	609	1,268	0.87	965	730	0.31	447	176	0.01	2.23	3.3	0.18
	(5.9)	(7.3)		(271–6,006)	(166–4,117)		(572–1,916)	(285–2,630)		(168–3,073)	(83–1,381)		(0.31–5.75)	(1.48–9.45)
Dissection calot	78.7	92.8	<0.001	1,746	526	0.01	956	436	0.01	308	218	0.05	2.26	2.26	0.67
	(7.9)	(6.9)		(501–3,546)	(159–930)		(309–3,682)	(233–832)		(153–1,623)	(75–404)		(0.65–4.67)	(1.08–6.08)
Clip and cut	75.7	97.2	<0.001	1,180	581	<0.001	506	592	0.47	418	170	0.01	1.21	2.98	<0.001
	(9.4)	(6.7)		(792–11,631)	(209–934)		(255–4,846)	(198–1,057)		(184–6,037)	(51–374)		(0.31–2.21)	(1.66–5.60)
Dissection gallbladder	75.3	96.2	<0.001	1,486	704	0.03	513	436	0.36	569	171	0.01	1.6	3.12	0.01
	(8.9)	(6.7)		(394–11,177)	(107–1,370)		(321–3,861)	(194–1,136)		(157–3,062)	(53–491)		(0.25–3.28)	(0.77–4.16)
Start removal	76.6	95.6	<0.001	1,303	864	0.02	902	487	0.05	600	158	0.01	1.48	2.71	0.01
	(11.1)	(7.4)		(769–2,560)	(372–1,938)		(270–2,220)	(148–1,076)		(164–5,000)	(59–444)		(0.39–2.62)	(1.34–8.50)
Closure	79.3	91.3	<0.001	2,350	845	<0.001	1829	522	<0.001	500	152	<0.001	2.99	3.48	0.38
	(5.6)	(4.9)		(1,268–18,422)	(351–1,194)		(821–5,494)	(227–1,218)		(179–3,399)	(76–248)		(1.41–5.93)	(1.55–7.43)
Mean	78.05	93.7167					945.167	533.833		473.667	174.167		1.96167	2.975
Median	77.65	94.2					929	504.5		473.5	170.5		1.915	3.05
Standerd divation	2.7855	3.12821					482.322	112.553		106.768	23.2587		0.655177	0.438896
Haffar- 2022
Variables	cTKA	rTKA (n ¼ 20)	P-Valuea	rTKA (Cases 1-10)	rTKA (Cases 11-20)	P-Value
Operative times (min)	31.8 ± 7	48.2 ± 9	<.001	53.2 ± 10	43.2 ± 5	0.013
Energy expenditure (calories)	112.3 ± 37	122.4 ± 29	0.119	137.6 ± 24	107.1 ± 27	0.015
Energy expenditure/minute (calories/min)	3.50 ± 0.7	2.53 ± 0.4	<.001	2.61 ± 0.3	2.46 ± 0.5	0.346
Heart rate (bpm)	90.1 ± 5	81.5 ± 4	<.001	82.5 ± 3	80.4 ± 4	0.222
Heart rate variability (ms)	12.2 ± 1	14.4 ± 1	<.001	13.9 ± 1	14.9 ± 1	0.062
Breathing rate (rpm)	18.6 ± 2	18.9 ± 1	0.475	18.8 ± 1	19.0 ± 1	0.667
Minute ventilation (L/min)	17.0 ± 1	14.9 ± 1	<.001	14.9 ± 1	14.9 ± 1	0.939

## Sheet: HR
paper	N sample size	Note	Age	Gender	MAX	MIN	Median	Mean (HR)	SD (HR)	Mean HR baseline/ surgery	SD HR baseline/ surgery
Weenk- 2018	20	Baseline\general	N/A	M/F	84.69	48.65	70	68.335	9.01	75.985	9.60417
Weenk- 2018	63	Surgery\ general	N/A	M/F	120.38	62.32	87.69	89.52	14.515	90.3075	14.455
Weenk- 2018, a	11	Baseline	N/A	M	84.69	48.65	68.57	67.62	9.01
Weenk- 2018, a	11	Surgeery	N/A	M	106.42	62.32	86.18	85.275	11.025
Weenk- 2018, a	9	Baseline	N/A	F	75.46	59.5	70.61	69.045	3.99
Weenk- 2018, a	9	Surgery	N/A	F	120.38	68.98	94.73	94.705	12.85
Weenk-2018, b	5	Consulntant	mean 46.2		97.17	62.32	75	77.3725	8.7125
Weenk-2018, b	7	senior residents	mean 35.4		120.38	71.18	93.53	94.655	12.3
Weenk-2018, b	8	Jonior residents	mean 32.2		107.1	71.54	88.98	89.15	8.89
Klein- 2010	10	Surgery (standered OR)	Median 46		116.2	59.8	90.1	89.05	14.1
Klein- 2010	10	Surgery (modern OR)	Median 46		121.8	64.3	76.3	84.675	14.375
Rieger- 2014	12	Baseline(non-stressed)	Mean 34.75		73.5	38.7	60.2	58.15	8.7
Rieger- 2014	12	Surgery( non-stressed)	Mean 34.75		110.9	68.3	79	84.3	10.65
Rieger- 2014, a	7	Baseline (stressed)	Mean 41.5		83.9	46.7	63.7	64.5	9.3
Rieger- 2014, a	7	Surgery(stressed)	Mean 41.5		145.8	82	99.3	106.6	15.95
Cap-2021	5	Baseline	43	F	112.5	106	108.5	108.875	1.625
Cap-2021	5	Surgery	mean 42.5, Median 40, SD 7,18	M	111	68	88	88.75	10.75
Jones-2015	6(16 procedure)	Baseline	N/A		N/A	N/A	N/A	67	14.89
Jones-2015	6(16procedure)	Surgery	N/A		N/A	N/A	N/A	88	20.49
Kwon- 2021	8	Baseline	mean 42, Median 40.5, SD 7.7		N/A	N/A	N/A	73.1	5.8
Heemskerk- 2014	2	Baseline(Robotic)						84.6	0
Heemskerk- 2014	2	Baseline (Labaroscopic)						84.9	0
Heemskerk- 2014,a	2	Surgery (Trocar placement)(Robotic)						82.7	0
Heemskerk- 2014,a	2	Surgery (Trocar placement)(laparoscopic)						89.2	0
Heemskerk- 2014, b	2	Surgery(Dissection calot) (robotic)						78.7	0
Heemskerk- 2014, b	2	Surgery(Dissection calot) (laparoscopic)						92.8	0		Mean	SD
Heemskerk- 2014, c	2	Surgery ( clip and cut) (robotic)						75.7	0	surgery(robotic)	78.05	2.7855
Heemskerk- 2014, c	2	Surgery ( clip and cut) (laparoscopic)						97.2	0	surgery(laparoscopic)	93.7167	3.12821
Heemskerk- 2014, d	2	Surgery ( Dissection gallbladder) (robotic)						75.3	0
Heemskerk- 2014, d	2	Surgery ( Dissection gallbladder) (lararoscopic)						96.2	0
Heemskerk- 2014,e	2	Surgery (Start removal) (robotic)						76.6	0
Heemskerk-2014,e	2	Surgery (Start removal) (laparoscopic)						95.6	0
Heemskerk-2014, f	2	Surgery (closure) (robotic)						79.3	0
Heemslerl-2014,f	2	Surgery (closure) (laparoscopic)						91.3	0
Haffar- 2022	1(20 procedure)	surgery (cTKA)			N/A	N/A	N/A	90.1	0
Haffar- 2022	1 (20 procedure	surgery (rTKA)			N/A	N/A	N/A	81.5	0

## Sheet: SDNN
paper	N sample size	Note	Age	Gender	MAX	MIN	Median	Mean (SDNN)	SD (SDNN)	Mean SDNN baseline/ surgery	SD SDNN baseline/ surgery
Weenk- 2018	20	Baseline\general	N/A	M/F	N/A	N/A	N/A	81.03	27.86	53.848	14.982
Weenk- 2018	63	Surgery\ general	N/A	M/F	N/A	N/A	N/A	51	12.08	42.5267	11.8883
Weenk- 2018, a	11	Baseline	N/A	M	N/A	N/A	N/A	87.94	3.31
Weenk- 2018, a	11	Surgeery	N/A	M	N/A	N/A	N/A	54.69	11.66
Weenk- 2018, a	9	Baseline	N/A	F	N/A	N/A	N/A	72.57	23.41
Weenk- 2018, a	9	Surgery	N/A	F	N/A	N/A	N/A	46.67	11.26
Weenk-2018, b	5	Consulntant (during surgery)	mean 46.2		N/A	N/A	N/A	59.47	13.82
Weenk-2018, b	7	Fellows and senior residents (during surgery)	mean 35.4		N/A	N/A	N/A	48.05	10.38
Weenk-2018, b	8	Jonior residents (during surgery)	mean 32.2		N/A	N/A	N/A	50.36	11.68
Klein- 2010	10	Surgery (standered OR)	Median 46		104.4	15.3	36.6	48.225	22.275
Klein- 2010	10	Surgery (modern OR)	Median 46		76.3	10.8	34.6	39.075	16.375
Rieger- 2014	12	Baseline(non-stressed)	Mean 34.75		99.8	21.5	59.4	60.025	19.575
Rieger- 2014	12	Surgery( non-stressed)	Mean 34.75		76.2	19.9	39.3	43.675	14.075
Rieger- 2014, a	7	Baseline (stressed)	Mean 41.5		45.7	38.3	41.6	41.8	1.85
Rieger- 2014, a	7	Surgery(stressed)	Mean 41.5		53.6	7.6	27.5	29.05	11.5
Cap-2021	5	Surgery	mean 42.5, Median 40, SD 7,18	M	70	36	60	54.2	13.55
Grantcharov- 2019	1	Baseline	N/A		N/A	N/A	N/A	40.4	3.35
Grantcharov- 2019	1	Surgery	N/A		N/A	N/A	N/A	38.16	3.75

## Sheet: LF-HF
paper	Age	Note	Gender	MAX	MIN	Median	Mean (LF/HF)	SD (LF/HF)	Mean LF/HF baseline/ surgery	SD LF/HF baseline/ surgery
Weenk- 2018	N/A	Baseline\general	M/F	N/A	N/A	N/A	3.97	2.5	3.43783	1.89264
Weenk- 2018	N/A	Surgery\ general	M/F	N/A	N/A	N/A	6.18	3.04	6.23125	2.40372
Weenk- 2018, a	N/A	Baseline	M	N/A	N/A	N/A	3.95	2.76
Weenk- 2018, a	N/A	Surgeery	M	N/A	N/A	N/A	6.22	3.16
Weenk- 2018, a	N/A	Baseline	F	N/A	N/A	N/A	4	2.31
Weenk- 2018, a	N/A	Surgery	F	N/A	N/A	N/A	6.13	2.96
Weenk-2018, b	mean 46.2	Consulntant		N/A	N/A	N/A	5.6	1.61
Weenk-2018, b	mean 35.4	senior residents		N/A	N/A	N/A	6.59	3.41
Weenk-2018, b	mean 32.2	Jonior residents		N/A	N/A	N/A	6.02	3.16
Klein- 2010	Median 46	Surgery (standered OR)		15.1	1.4	4.6	6.425	3.425
Klein- 2010	Median 46	Surgery (modern OR)		7.4	1.4	4.3	4.35	1.5
Jones-2015	N/A	Baseline		N/A	N/A	N/A	4.02	2.283
Jones-2015	N/A	Surgery		N/A	N/A	N/A	11.42	4.636
Kwon- 2021	mean 42, Median 40.5, SD 7.7	Baseline		N/A	N/A	N/A	0.8125	0.6
Heemskerk- 2014	N/A	Baseline(Robotic)		8.82	0.38	2.67	3.635	2.11
Heemskerk- 2014	N/A	Baseline (Labaroscopic)		7.51	1.54	2.7	3.6125	1.4925
Heemskerk- 2014,a	N/A	Surgery (Trocar placement)(Robotic)		5.75	0.31	2.23	2.63	1.36
Heemskerk- 2014,a	N/A	Surgery (Trocar placement)(laparoscopic)		9.45	1.48	3.3	4.3825	1.9925
Heemskerk- 2014, b	N/A	Surgery(Dissection calot) (robotic)		4.67	0.65	2.26	2.46	1.005
Heemskerk- 2014, b	N/A	Surgery(Dissection calot) (laparoscopic)		6.08	1.08	2.26	2.92	1.25		Mean	SD
Heemskerk- 2014, c	N/A	Surgery ( clip and cut) (robotic)		2.21	0.31	1.21	1.235	0.475	surgery(robotic)	1.96167	0.655177
Heemskerk- 2014, c	N/A	Surgery ( clip and cut) (laparoscopic)		5.6	1.66	2.98	3.305	0.985	surgery(laparoscopic)	2.975	0.438896
Heemskerk- 2014, d	N/A	Surgery ( Dissection gallbladder) (robotic)		3.28	0.25	1.6	1.6825	0.7575
Heemskerk- 2014, d	N/A	Surgery ( Dissection gallbladder) (lararoscopic)		4.16	0.77	3.12	2.7925	0.8475
Heemskerk- 2014,e	N/A	Surgery (Start removal) (robotic)		2.62	0.39	1.48	1.4925	0.5575
Heemskerk-2014,e	N/A	Surgery (Start removal) (laparoscopic)		8.5	1.34	2.71	3.815	1.79
Heemskerk-2014, f	N/A	Surgery (closure) (robotic)		5.93	1.41	2.99	3.33	1.13
Heemslerl-2014,f	N/A	Surgery (closure) (laparoscopic)		7.43	1.55	3.48	3.985	1.47

## Sheet: LF
paper	N sample size	Note	Age	Gender	MAX	MIN	Median	Mean (LF)	SD (LF)	Mean LF baseline/ surgery	SD LF baseline/ surgery
Klein- 2010	10	Surgery (standered OR)	Median 46		1298.8	176.7	328.6	533.175	280.525	1522.09	820.149
Klein- 2010	10	Surgery (modern OR)	Median 46		654.7	75.9	318.2	341.75	144.7	996.021	546.188
Rieger- 2014	12	Baseline(non-stressed)	Mean 34.75		8917	160	3096.5	3817.5	2189.25
Rieger- 2014	12	Surgery( non-stressed)	Mean 34.75		6712	316	1203.5	2358.75	1599
Rieger- 2014, a	7	Baseline (stressed)	Mean 41.5		1599	285	643	792.5	328.5
Rieger- 2014, a	7	Surgery(stressed)	Mean 41.5		2012	27	480	749.75	496.25
Heemskerk- 2014	2	Baseline(Robotic)			2344	204	741	1007.5	535
Heemskerk- 2014	2	Baseline (Labaroscopic)			2755	370	941	1251.75	596.25
Heemskerk- 2014,a	2	Surgery (Trocar placement)(Robotic)			1916	572	965	1104.5	336
Heemskerk- 2014,a	2	Surgery (Trocar placement)(laparoscopic)			2630	285	730	1093.75	586.25
Heemskerk- 2014, b	2	Surgery(Dissection calot) (robotic)			3682	309	956	1475.75	843.25
Heemskerk- 2014, b	2	Surgery(Dissection calot) (laparoscopic)			832	233	436	484.25	149.75
Heemskerk- 2014, c	2	Surgery ( clip and cut) (robotic)			4846	255	506	1528.25	1147.75		Mean	SD
Heemskerk- 2014, c	2	Surgery ( clip and cut)(laparoscopic)			1057	198	592	609.75	214.75	surgery(robotic)	945.167	482.322
Heemskerk- 2014, d	2	Surgery ( Dissection gallbladder) (robotic)			3861	321	513	1302	885	surgery(laparoscopic)	533.833	112.553
Heemskerk- 2014, d	2	Surgery ( Dissection gallbladder) (lararoscopic)			1136	194	436	550.5	235.5
Heemskerk- 2014,e	2	Surgery (Start removal) (robotic)			2220	270	902	1073.5	487.5
Heemskerk-2014,e	2	Surgery (Start removal) (laparoscopic)			1076	148	487	549.5	232
Heemskerk-2014, f	2	Surgery (closure) (robotic)			5494	821	1829	2493.25	1168.25
Heemslerl-2014,f	2	Surgery (closure) (laparoscopic)			1218	227	522	622.25	247.75
									0

## Sheet: HF
paper	N sample size	Note	Age	Gender	MAX	MIN	Median	Mean (HF)	SD (HF)	Mean HF baseline/ surgery	SD HF baseline/ surgery
Klein- 2010	10	Surgery (standered OR)	Median 46		298.8	26.8	58.6	110.7	68	687.717	300.317
Klein- 2010	10	Surgery (modern OR)	Median 46		242.6	25.3	71.7	102.825	54.325	157.81	70.3334
Rieger- 2014	12	Baseline(non-stressed)	Mean 34.75		3257	116	1335	1510.75	785.25
Rieger- 2014	12	Surgery( non-stressed)	Mean 34.75		558	24	172	231.5	133.5
Rieger- 2014, a	7	Baseline (stressed)	Mean 41.5		1188	223	606	655.75	241.25
Rieger- 2014, a	7	Surgery(stressed)	Mean 41.5		285	4	101	122.75	70.25
Heemskerk- 2014	2	Baseline(Robotic)			2868	45	266	861.25	705.75
Heemskerk- 2014,	2	Baseline (Labaroscopic)			1102	145	277	450.25	239.25
Heemskerk- 2014,a	2	Surgery (Trocar placement)(Robotic)			3073	168	447	1033.75	726.25
Heemskerk- 2014,a	2	Surgery (Trocar placement)(laparoscopic)			1381	83	176	454	324.5
Heemskerk- 2014, b	2	Surgery(Dissection calot) (robotic)			1623	153	308	598	367.5
Heemskerk- 2014, b	2	Surgery(Dissection calot) (laparoscopic)			404	75	218	228.75	82.25		Mean	SD
Heemskerk- 2014, c	2	Surgery ( clip and cut) (robotic)			6037	184	418	1764.25	1463.25	surgery(robotic)	473.667	106.768
Heemskerk- 2014, c	2	Surgery ( clip and cut) (laparoscopic)			374	51	170	191.25	80.75	surgery(laparoscopic)	174.167	23.2587
Heemskerk- 2014, d	2	Surgery ( Dissection gallbladder) (robotic)			3062	157	569	1089.25	726.25
Heemskerk- 2014, d	2	Surgery ( Dissection gallbladder) (lararoscopic)			491	53	171	221.5	109.5
Heemskerk- 2014,e	2	Surgery (Start removal) (robotic)			5000	164	600	1591	1209
Heemskerk-2014,e	2	Surgery (Start removal) (laparoscopic)			444	59	158	204.75	96.25
Heemskerk-2014, f	2	Surgery (closure) (robotic)			3399	179	500	1144.5	805
Heemslerl-2014,f	2	Surgery (closure) (laparoscopic)			248	76	152	157	43

[truncated: 2 more sheets: RMSSD, pNN50]
