# Supplementary material for: A Systematic Review and Meta-Analysis of Heart Rate Variability in Assessing Surgeons’ Stress Levels
Source: Healthcare (Basel). 2026 Feb 13;14(4):484. doi: 10.3390/healthcare14040484 (PMC12940869; doi:10.3390/healthcare14040484)
Supplement: Supplementary file 1 [file healthcare-14-00484-s001.zip › S3_File.xlsx]

## Sheet: Sheet1
			SCREENING QUESTIONS		1. QUALITATIVE STUDIES					2. RANDOMIZED CONTROLLED TRIALS					3. NON-RANDOMIZED STUDIES					4. QUANTITATIVE DESCRIPTIVE STUDIES					5. MIXED METHODS STUDIES					COMMENTS
First author	Year	Citation	S1. Are there clear research questions?	S2. Do the collected data allow to address the research questions?	1.1. Is the qualitative approach appropriate to answer the research question?	1.2. Are the qualitative data collection methods adequate to address the research question?	1.3. Are the findings adequately derived from the data?	1.4. Is the interpretation of results sufficiently substantiated by data?	1.5. Is there coherence between qualitative data sources, collection, analysis and interpretation?	2.1. Is randomization appropriately performed?	2.2. Are the groups comparable at baseline?	2.3. Are there complete outcome data?	2.4. Are outcome assessors blinded to the intervention provided?	2.5 Did the participants adhere to the assigned intervention?	3.1. Are the participants representative of the target population?	3.2. Are measurements appropriate regarding both the outcome and intervention (or exposure)?	3.3. Are there complete outcome data?	3.4. Are the confounders accounted for in the design and analysis?	3.5. During the study period, is the intervention administered (or exposure occurred) as intended?	4.1. Is the sampling strategy relevant to address the research question?	4.2. Is the sample representative of the target population?	4.3. Are the measurements appropriate?	4.4. Is the risk of nonresponse bias low?	4.5. Is the statistical analysis appropriate to answer the research question?	5.1. Is there an adequate rationale for using a mixed methods design to address the research question?	5.2. Are the different components of the study effectively integrated to answer the research question?	5.3. Are the outputs of the integration of qualitative and quantitative components adequately interpreted?	5.4. Are divergences and inconsistencies between quantitative and qualitative results adequately addressed?	5.5. Do the different components of the study adhere to the quality criteria of each tradition of the methods involved?
Klein et al	2010	Psychological and Physical Stress in Surgeons Operating in a Standard or Modern Operating Room	Yes	Yes																Yes	Yes	Yes	Can't tell	Yes
Heemskerk et al	2014	Relax, It’s Just Laparoscopy! A Prospective Randomized Trial on Heart Rate Variability of the Surgeon in Robot-Assisted versus Conventional Laparoscopic Cholecystectomy	Yes	Yes											Yes	Yes	Yes	Can't tell	Yes
Rieger et al	2014	Heart rate and heart rate variability as indirect markers of surgeons’ intraoperative stress	Yes	Yes																Yes	Yes	Yes	Yes	Yes
Jones et al	2015	Assessing surgeon stress when operating using heart rate variability and the State Trait Anxiety Inventory: will surgery be the death of us?	Yes	Yes																					Yes	Yes	Yes	Yes	Yes
Weenk et al	2018	Stress measurement in surgeons and residents using a smart patch	Yes	Yes	Yes	Yes	Yes	Yes	Yes
Grantcharov et al	2019	Acute mental stress and surgical performance	Yes	Yes	Yes	Yes	Yes	Yes	Yes
Cap et al	2021	New approach to quantifying acute stress in cataract surgeons to investigate the relationship between surgeon experience and intraoperative stress	Yes	Yes																Yes	Yes	Yes	Can't tell	Yes
Kwon et al	2021	Which Factors Affect the Stress of Intraoperative Orthopedic Surgeons by Using Electroencephalography Signals and Heart Rate Variability?	Yes	Yes																Yes	Yes	Yes	Yes	Yes
Haffar et al	2022	Total Knee Arthroplasty With Robotic Surgical Assistance Results in Less Physician Stress and Strain Than Conventional Methods	Yes	Yes																Yes	Yes	Yes	Yes	Can't tell
