# Supplementary material for: A Systematic Review and Meta-Analysis of Heart Rate Variability in Assessing Surgeons’ Stress Levels
Source: Healthcare (Basel). 2026 Feb 13;14(4):484. doi: 10.3390/healthcare14040484 (PMC12940869; doi:10.3390/healthcare14040484)
Supplement: Supplementary file 1 [file healthcare-14-00484-s001.zip › S4-File.xlsx]

## Sheet: Sheet1
Authors	Author full names	Author(s) ID	Title		Source title	DOI	Link	Abstract	Author Keywords	PubMed ID	Language of Original Document	Document Type	Publication Stage	Source	YES/No	Commment
Moore J.; Beaney A.; Humphreys L.; Merchant Z.; Parmar K.K.; Levett D.	Moore, John (57199210447); Beaney, Alec (57216904253); Humphreys, Liam (56045110900); Merchant, Zoe (57216811915); Parmar, Krishna Kholia (59365521600); Levett, Denny (16052616700)	57199210447; 57216904253; 56045110900; 57216811915; 59365521600; 16052616700	Optimisation of the patient having oncological surgical through prehabilitation: a narrative review	2025	Anaesthesia	10.1111/anae.16513	https://www.scopus.com/inward/record.uri?eid=2-s2.0-85214251740&doi=10.1111%2fanae.16513&partnerID=40&md5=4c037571d86b82ba82b579cc6feab07a	Introduction: Prehabilitation aims to improve physiological reserve and psychological resilience, enabling patients to better tolerate the physiological stress of major surgery, thereby reducing the risk of complications and improving surgical outcomes. In this review, we provide an update of the development of prehabilitation in patients having cancer surgery. Methods: We searched databases of p…	behaviour change; exercise; nutrition; prehabilitation; psychological	39775939	English	Review	Final	Scopus	No	Review
Kim H.K.J.; Abraham A.; DeCicco J.; Haas A.J.; Pollard R.; El-Hayek K.	Kim, Hee Kyung Jenny (59310206300); Abraham, Abel (59348834300); DeCicco, Jamie (57217733707); Haas, A.J. (59091461000); Pollard, Robert (7202278095); El-Hayek, Kevin (14122820900)	59310206300; 59348834300; 57217733707; 59091461000; 7202278095; 14122820900	First reported human use of wireless laparoscopic system: is it ready for prime time?	2024	Surgical Endoscopy	10.1007/s00464-024-11286-9	https://www.scopus.com/inward/record.uri?eid=2-s2.0-85205312878&doi=10.1007%2fs00464-024-11286-9&partnerID=40&md5=57b30187899bb812a34a7df3d2322a7c	Objective: During the advent of laparoscopy, surgeons directly explored the abdominal cavity with a telescope-like device through a small incision. Since then, numerous technological advances have transformed minimally invasive surgery (MIS). Yet, in our wireless world, various devices crowd the surgical field, with long wires and light sources posing fall and fire risks. The primary objective of…	Battery-powered laparoscopy; Global surgery; Surgical ergonomics; Surgical technology; Wireless laparoscopy	39327296	English	Article	Final	Scopus	No	Not relevent
Zaman S.F.F.U.; Sliwinski S.; Mohr-Wetzel L.; Dreilich J.; Filmann N.; Detemble C.; Zmuc D.; Chun F.; Derwich W.; Schreiner W.; Bechstein W.; Fleckenstein J.; Schnitzbauer A.A.	Zaman, Sara Fatima Faqar Uz (59656880500); Sliwinski, Svenja (57211453131); Mohr-Wetzel, Lisa (59579720100); Dreilich, Julia (58172496500); Filmann, Natalie (26026871100); Detemble, Charlotte (57221475580); Zmuc, Dora (57921588900); Chun, Felix (23026910400); Derwich, Wojciech (56440046500); Schreiner, Waldemar (7101877921); Bechstein, Wolf (35405651700); Fleckenstein, Johannes (25633578800); Sch…	59656880500; 57211453131; 59579720100; 58172496500; 26026871100; 57221475580; 57921588900; 23026910400; 56440046500; 7101877921; 35405651700; 25633578800; 11640268000	Validity, Accuracy, and Safety Assessment of an Aerobic Interval Training Using an App-Based Prehabilitation Program (PROTEGO MAXIMA Trial) Before Major Surgery: Prospective, Interventional Pilot Study	2025	JMIR mHealth and uHealth	10.2196/55298	https://www.scopus.com/inward/record.uri?eid=2-s2.0-85218435918&doi=10.2196%2f55298&partnerID=40&md5=4defd3301b597e3117ed5413760c296c	Background: Major surgery is associated with significant morbidity and a reduced quality of life, particularly among older adults and individuals with frailty and impaired functional capacity. Multimodal prehabilitation can enhance functional recovery after surgery and reduce postoperative complications. Digital prehabilitation has the potential to be a resource-sparing and patient-empowering too…	accuracy; aerobic; aerobic training; app; digital health; heart rate; major surgery; management; medical device; oncology; pilot study; prehab; prehabilitation; quality of life; safety and quality; safety management; smartwatches; surgery; surgical; surgical oncology; validity; wearable; wearables	39928941	English	Article	Final	Scopus	No	Not relevent
Khan H.U.; Ali Y.; Khan F.; Al-antari M.A.	Khan, Habib Ullah (55507524000); Ali, Yasir (57217498976); Khan, Faheem (57353121900); Al-antari, Mugahed A. (57189003551)	55507524000; 57217498976; 57353121900; 57189003551	A comprehensive study on unraveling the advances of immersive technologies (VR/AR/MR/XR) in the healthcare sector during the COVID-19: Challenges and solutions	2024	Heliyon	10.1016/j.heliyon.2024.e35037	https://www.scopus.com/inward/record.uri?eid=2-s2.0-85199521557&doi=10.1016%2fj.heliyon.2024.e35037&partnerID=40&md5=989ed5921710f0d675e53c191a5fa1ad	The current COVID-19 pandemic has affected almost every aspect of life but its impact on the healthcare landscape is conspicuously adverse. However, digital technologies played a significant contribution in coping with the challenges spawned by this pandemic. In this list of applied digital technologies, the role of immersive technologies in battling COVID-19 is notice-worthy. Immersive technolog…	Augmented reality; Coronavirus; COVID-19; Healthcare; Mixed reality; SARS-CoV-2; Virtual reality		English	Review	Final	Scopus	No	Review
Rodríguez-Pellejero J.M.; Mulero-Henríquez I.; Santana Amador Z.	Rodríguez-Pellejero, Jose M. (57194869125); Mulero-Henríquez, Itahisa (57771448800); Santana Amador, Zaira (59216728800)	57194869125; 57771448800; 59216728800	Real-time stress monitoring in a child-friendly court: a repeated measures field study	2024	Humanities and Social Sciences Communications	10.1057/s41599-024-03410-w	https://www.scopus.com/inward/record.uri?eid=2-s2.0-85198357767&doi=10.1057%2fs41599-024-03410-w&partnerID=40&md5=8a6a8032c5f7b8c06ae8abef9ea8c0b0	Most child-friendly court reforms are based on the assumption that the court setting is a stressful experience. Our objective was to analyze the acute stress levels of children who come to testify in a child-friendly investigative court using a person-by-environment approach. We employed a simple repeated measures design for this study, which included 42 minors of Spanish nationality who provided…			English	Article	Final	Scopus	No	Not on surgoun
Belmonte A.; Roebke L.; Shaikh H.S.	Belmonte, Anthony (58487279200); Roebke, Logan (57197794535); Shaikh, Humza S. (57190213804)	58487279200; 57197794535; 57190213804	Hyperglycemia in Orthopaedic Trauma Patients: Implications, Management, and Future Directions	2024	Operative Techniques in Orthopaedics	10.1016/j.oto.2024.101132	https://www.scopus.com/inward/record.uri?eid=2-s2.0-85204485374&doi=10.1016%2fj.oto.2024.101132&partnerID=40&md5=a78a41ac9a53a8cc5509703d8a2809d6	Physiologic stress-induced hyperglycemia (SIH) significantly impacts patient outcomes in both nondiabetic and diabetic individuals following orthopaedic trauma. This review synthesizes current literature on SIH's effects, highlighting its association with increased surgical site infections (SSI), extended hospital stays, wound complications, nonunion, need for revision surgery, and mortality. Non…	hyperglycemia; stress induced; trauma		English	Article	Final	Scopus	No	Not relevent
Neto R.M.; Vicentini F.C.; Ugino R.T.S.; Danilovic A.; Marchini G.S.; Torricelli F.C.M.; Batagello C.A.; Pellanda A.B.; Silva A.; Nahas W.C.; Mazzucchi E.	Neto, Roberto Montoro (59711581700); Vicentini, Fabio C. (15830653300); Ugino, Ricardo T.S. (59565419800); Danilovic, Alexandre (8938351300); Marchini, Giovanni S. (12778113200); Torricelli, Fabio C.M. (12777691700); Batagello, Carlos A. (6506674907); Pellanda, Anderson B. (57268939400); Silva, Alexandre (59565513000); Nahas, William C. (35551223700); Mazzucchi, Eduardo (6602717121)	59711581700; 15830653300; 59565419800; 8938351300; 12778113200; 12777691700; 6506674907; 57268939400; 59565513000; 35551223700; 6602717121	Mixed Reality Ultrasound-Guided Mini-ECIRS with Apple Vision Pro™ - First Case Report	2025	International Braz J Urol	10.1590/S1677-5538.IBJU.2024.0610	https://www.scopus.com/inward/record.uri?eid=2-s2.0-85218290631&doi=10.1590%2fS1677-5538.IBJU.2024.0610&partnerID=40&md5=22895124db4f8983fb75dff049525759	Introduction: Some endourological surgeries require multiple screens to perform combined procedures, which can present ergonomic challenges (1, 2). Apple Vision Pro (AVP) is a spatial computing device developed by Apple that incorporates virtual reality (VR) for life-like simulations, realistic medical scenarios, interactive anatomical models, and augmented reality (AR) technologies (3). In healt…		39913103	English	Article	Final	Scopus	No	Not relevent
Jawara D.; Lauer K.V.; Venkatesh M.; Stalter L.N.; Hanlon B.; Churpek M.M.; Funk L.M.	Jawara, Dawda (57193565494); Lauer, Kate V. (57847562700); Venkatesh, Manasa (57202913519); Stalter, Lily N. (57221529766); Hanlon, Bret (42661640700); Churpek, Matthew M. (36705790600); Funk, Luke M. (36143853200)	57193565494; 57847562700; 57202913519; 57221529766; 42661640700; 36705790600; 36143853200	Using Machine Learning to Predict Weight Gain in Adults: an Observational Analysis From the All of Us Research Program	2025	Journal of Surgical Research	10.1016/j.jss.2024.11.042	https://www.scopus.com/inward/record.uri?eid=2-s2.0-85213536044&doi=10.1016%2fj.jss.2024.11.042&partnerID=40&md5=b8bba15ece1f0d23ce74f4ce7acc48d5	Introduction: Obesity, defined as a body mass index ≥30 kg/m2, is a major public health concern in the United States. Preventative approaches are essential, but they are limited by an inability to accurately predict individuals at highest risk of weight gain. Our objective was to develop accurate weight gain prediction models using the National Institutes of Health All of Us dataset. We hypothesi…	Adult; All of us; Machine learning; Models; Obesity; Prediction; Weight gain	39742657	English	Article	Final	Scopus	No	Not relevent
Werthmann P.G.; Cysarz D.; Jungbluth M.; Lederer A.-K.; Nenova G.; Huber R.; van Dijk M.; Kienle G.S.	Werthmann, Paul G. (55586643000); Cysarz, Dirk (6701415244); Jungbluth, Melanie (58690525200); Lederer, Ann-Kathrin (56890814500); Nenova, Gergana (56724258000); Huber, Roman (19034687100); van Dijk, Monique (57210386285); Kienle, Gunver S. (7004199041)	55586643000; 6701415244; 58690525200; 56890814500; 56724258000; 19034687100; 57210386285; 7004199041	Efficacy and safety of massage for postoperative stress in colorectal cancer patients: a randomized, controlled, three-arm trial	2025	Frontiers in Oncology	10.3389/fonc.2025.1439420	https://www.scopus.com/inward/record.uri?eid=2-s2.0-85219573337&doi=10.3389%2ffonc.2025.1439420&partnerID=40&md5=81c32c5ff03ca6be3df329e69076cd55	Purpose: The purpose of this study was to investigate the effect of rhythmic embrocation (RE), a massage technique, on postoperative stress levels (measured by heart rate variability) in colorectal cancer surgery patients compared to empathic conversation. Methods: The study included 68 patients who were randomized into three groups: one received RE from professionals, another from students, and …	colorectal cancer; heart-rate-variability; massage; rhythmical embrocations; stress		English	Article	Final	Scopus	No	Not relevent
Zulbaran-Rojas A.; Rouzi M.D.; Zahiri M.; Ouattas A.; Walter C.M.; Nguyen H.; Bidadi S.; Najafi B.; Lemole G.M., Jr.	Zulbaran-Rojas, Alejandro (57197785306); Rouzi, Mohammad D. (58204031400); Zahiri, Mohsen (57205454410); Ouattas, Abderrahman (57209410879); Walter, Christina M. (56272382900); Nguyen, Hung (36849609100); Bidadi, Sanam (25623308100); Najafi, Bijan (35238138000); Lemole, G. Michael (7007186235)	57197785306; 58204031400; 57205454410; 57209410879; 56272382900; 36849609100; 25623308100; 35238138000; 7007186235	Objective assessment of postural ergonomics in neurosurgery: integrating wearable technology in the operating room	2024	Journal of Neurosurgery: Spine	10.3171/2024.1.SPINE231001	https://www.scopus.com/inward/record.uri?eid=2-s2.0-85197374729&doi=10.3171%2f2024.1.SPINE231001&partnerID=40&md5=10ae50aba9b7647648d7bb607c1028b5	OBJECTIVE Physical stress associated with the static posture of neurosurgeons over prolonged periods can result in fatigue and musculoskeletal disorders. Objective assessment of surgical ergonomics may contribute to postural awareness and prevent further complications. This pilot study examined the feasibility of using wearable technology as a biofeedback tool to address this gap. METHODS Ten neu…	human-machine interface; objective biofeedback; postural ergonomics; wearable sensors	38626470	English	Article	Final	Scopus	No	Not relevent
Deng C.; Liang T.; Guo H.; Song W.; Ye X.; Li Z.; Yan D.	Deng, Chao (59355935400); Liang, Tao (59355822400); Guo, Hang (59355822500); Song, Wenxiong (59355891000); Ye, Xuxiao (55794542900); Li, Zuowei (59355795100); Yan, Dongliang (59355822600)	59355935400; 59355822400; 59355822500; 59355891000; 55794542900; 59355795100; 59355822600	The Potential Value of Paraspinal Nerve Block (PVB) in Percutaneous Nephrolithotomy (PCNL) Compared with General Anesthesia and Epidural Anesthesia	2024	Alternative therapies in health and medicine		https://www.scopus.com/inward/record.uri?eid=2-s2.0-85205740979&partnerID=40&md5=56b160dff38a4d2b66605eef7084dfe7	Objective: To analyze the potential value of paraspinal nerve block (PVB) in percutaneous nephrolithotomy (PCNL) and to compare it with general anesthesia and epidural anesthesia. Methods: 120 patients undergoing PCNL surgery in Shanghai Jiao Tong University Affiliated Sixth People's Hospital from January 2021 to June 2022 were selected and divided into PVB anesthesia group, general anesthesia gr…		38401081	English	Article	Final	Scopus	No	Not relevent
Huhulea E.N.; Huang L.; Aifuwa E.; Frishman W.H.; Aronow W.S.	Huhulea, Ellen N. (59492626100); Huang, Lillian (58694936000); Aifuwa, Esewi (59008014100); Frishman, William H. (35381188800); Aronow, Wilbert S. (36047427700)	59492626100; 58694936000; 59008014100; 35381188800; 36047427700	Cardiac Manifestations in Children of Diabetic Mothers and Fathers	2025	Cardiology in Review	10.1097/CRD.0000000000000887	https://www.scopus.com/inward/record.uri?eid=2-s2.0-86000152387&doi=10.1097%2fCRD.0000000000000887&partnerID=40&md5=1820ba82ee118abf82cfee9f756d903e	Diabetic individuals of reproductive age face higher risks of poor pregnancy outcomes and abnormal fetal development. Approximately 4.5% of women of reproductive age have diabetes, with non-Hispanic Black women having the highest prevalence of 15%. Research on the impact of paternal diabetes on offspring cardiac anomalies is limited, but it may interact with metabolic syndrome to increase long-te…	acyanotic; congenital heart defect; cyanotic; maternal diabetes; paternal diabetes		English	Review	Article in press	Scopus	No	Review
Dechong Z.; He H.; Jigang Z.; Cunming L.	Dechong, Zhu (58967652600); He, Huang (58968319400); Jigang, Zhang (57254536100); Cunming, Liu (7409793477)	58967652600; 58968319400; 57254536100; 7409793477	Airway and anesthesia management in tracheoesophageal fistula closure implantation: a single-centre retrospective study	2024	Journal of Cardiothoracic Surgery	10.1186/s13019-024-02737-4	https://www.scopus.com/inward/record.uri?eid=2-s2.0-85189302333&doi=10.1186%2fs13019-024-02737-4&partnerID=40&md5=f7a1d7a2c6dba2ded9bc049e795ef14b	Objective: To review and analyze the airway and anesthesia management methods for patients who underwent endoscopic closure of tracheoesophageal fistula (TEF) and to summarize the experience of intraoperative airway management. Method: We searched the anesthesia information system of the First Affiliated Hospital of Nanjing Medical University for anesthesia cases of TEF from July 2020 to July 202…	Anesthesia management; Fiberoptic bronchoscope; Gastroscopy; Occlusion; Tracheoesophageal fistula	38570837	English	Article	Final	Scopus	No	Not relevent
Molzahn A.G.; Lovett M.K.; Biffar D.; de Oliveira Almeida G.; Hamilton A.J.	Molzahn, Allyson G. (57837240200); Lovett, Marissa K. (57209745830); Biffar, David (54410300500); de Oliveira Almeida, Gustavo (58205592800); Hamilton, Allan J. (7202618670)	57837240200; 57209745830; 54410300500; 58205592800; 7202618670	The Effect of Time Pressure on Surgical Skill Retention in Novices: A Randomized Controlled Trial	2024	Surgical Innovation	10.1177/15533506241273359	https://www.scopus.com/inward/record.uri?eid=2-s2.0-85200401726&doi=10.1177%2f15533506241273359&partnerID=40&md5=e2b27c959eb88a5466773f3129168af8	Background: There are limited opportunities to practice surgical skills and techniques in residency. Therefore, it is important to explore strategies which optimize surgical simulation experiences to enhance learning outcomes and skill retention. Methods: Novice medical students (n = 29) were recruited to participate in a Fundamentals of Laparoscopic Surgery (FLS) peg transfer task training. Part…	fundamentals of laparoscopic surgery; skill retention; surgical education; surgical simulation training; time pressure	39097818	English	Article	Final	Scopus	No	Not relevent
Poh S.S.J.; Sia J.T.; Yip M.Y.T.; Tsai A.S.H.; Lee S.Y.; Tan G.S.W.; Weng C.Y.; Kadonosono K.; Kim M.; Yonekawa Y.; Ho A.C.; Toth C.A.; Ting D.S.W.	Poh, Stanley S.J. (57195673683); Sia, Josh T. (57208901261); Yip, Michelle Y.T. (57209686579); Tsai, Andrew S.H. (55877495700); Lee, Shu Yen (8908145500); Tan, Gavin S.W. (34972108600); Weng, Christina Y. (57125500000); Kadonosono, Kazuaki (7004185463); Kim, Min (36077825800); Yonekawa, Yoshihiro (56443653100); Ho, Allen C. (7402675099); Toth, Cynthia A. (57218494339); Ting, Daniel S.W. (57361183…	57195673683; 57208901261; 57209686579; 55877495700; 8908145500; 34972108600; 57125500000; 7004185463; 36077825800; 56443653100; 7402675099; 57218494339; 57361183400	Artificial Intelligence, Digital Imaging, and Robotics Technologies for Surgical Vitreoretinal Diseases	2024	Ophthalmology Retina	10.1016/j.oret.2024.01.018	https://www.scopus.com/inward/record.uri?eid=2-s2.0-85186364543&doi=10.1016%2fj.oret.2024.01.018&partnerID=40&md5=d8f6d1362a4ac48185d4dc20f402330e	Objective: To review recent technological advancement in imaging, surgical visualization, robotics technology, and the use of artificial intelligence in surgical vitreoretinal (VR) diseases. Background: Technological advancements in imaging enhance both preoperative and intraoperative management of surgical VR diseases. Widefield imaging in fundal photography and OCT can improve assessment of per…	Artificial intelligence; Digital imaging; Robotics; Surgical retina; Vitreoretina surgery	38280425	English	Article	Final	Scopus	No	Not relevent
Scholl L.Y.; Hampp E.L.; Caba M.; Azhar A.; Hameed D.; Dubin J.; Crutcher J.P.; Mont M.A.; Mahoney O.M.	Scholl, Laura Y (36133683200); Hampp, Emily L. (57201900853); Caba, Melanie (58791460300); Azhar, Ali (59165628700); Hameed, Daniel (57558475600); Dubin, Jeremy (57212222858); Crutcher, James P. (56024750600); Mont, Michael A. (7005154075); Mahoney, Ormonde M. (35552238300)	36133683200; 57201900853; 58791460300; 59165628700; 57558475600; 57212222858; 56024750600; 7005154075; 35552238300	Robotic-assisted Total Knee Arthroplasty Technology Provides a Repeatable and Reproducible Method of Assessing Soft Tissue Balance	2024	Journal of Knee Surgery	10.1055/a-2232-7511	https://www.scopus.com/inward/record.uri?eid=2-s2.0-85181254294&doi=10.1055%2fa-2232-7511&partnerID=40&md5=855039839be7d8c5605a28d06f180a68	Soft-tissue balancing is an important factor in primary total knee arthroplasty (TKA), with 30 to 50% of TKA revisions attributed to technical operative factors including soft-tissue balancing. Robotic-assisted TKA (RATKA) offers opportunities for improved soft-tissue balancing methods. This study aimed to evaluate the repeatability and reproducibility of ligamentous laxity assessments during RAT…	adult reconstruction; Mako; orthopaedic surgery; total knee arthroplasty	38113912	English	Article	Final	Scopus	No	Not relevent
Caballero D.; Pérez-Salazar M.J.; Sánchez-Margallo J.A.; Sánchez-Margallo F.M.	Caballero, Daniel (56041924300); Pérez-Salazar, Manuel J. (59196218700); Sánchez-Margallo, Juan A. (36679257500); Sánchez-Margallo, Francisco M. (6507750669)	56041924300; 59196218700; 36679257500; 6507750669	Applying artificial intelligence on EDA sensor data to predict stress on minimally invasive robotic-assisted surgery	2024	International Journal of Computer Assisted Radiology and Surgery	10.1007/s11548-024-03218-8	https://www.scopus.com/inward/record.uri?eid=2-s2.0-85197380587&doi=10.1007%2fs11548-024-03218-8&partnerID=40&md5=ed374cec01a6b0ea0d91407686fb25a9	Purpose: This study aims predicting the stress level based on the ergonomic (kinematic) and physiological (electrodermal activity—EDA, blood pressure and body temperature) parameters of the surgeon from their records collected in the previously immediate situation of a minimally invasive robotic surgery activity. Methods: For this purpose, data related to the surgeon’s ergonomic and physiological…	Artificial intelligence; EDA; Electrodermal activity; Minimally invasive surgery; Robotic surgery; Wearable technology	38955902	English	Article	Final	Scopus	No	Not relevent
Moldovan B.; Adam I.-I.; Pisică R.-M.; Untaru V.; Stoica D.; Șpac A.; Modrigan I.; Ursu M.; Jupoiu L.; Frâncu A.; Pescaru F.; Hubeishie A.; Zolog A.; Vecerzan L.	Moldovan, Bogdan (19639063600); Adam, Iris-Iuliana (58293723000); Pisică, Radu-Mihai (58294629000); Untaru, Vlad (58293852200); Stoica, Doly (58294241400); Șpac, Alexandra (59402794500); Modrigan, Irina (56295247500); Ursu, Mihai (55964654200); Jupoiu, Liliana (59402461300); Frâncu, Adina (59402630800); Pescaru, Florentina (57189326649); Hubeishie, Amir (59402794600); Zolog, Adriana (57190618218)…	19639063600; 58293723000; 58294629000; 58293852200; 58294241400; 59402794500; 56295247500; 55964654200; 59402461300; 59402630800; 57189326649; 59402794600; 57190618218; 57224004904	Takotsubo Cardiomyopathy After Cytoreductive Surgery and Hyperthermic Intraperitoneal Chemotherapy for a Recurrent Colon Cancer: A Life-Threatening Complication	2024	Diagnostics	10.3390/diagnostics14212402	https://www.scopus.com/inward/record.uri?eid=2-s2.0-85208558657&doi=10.3390%2fdiagnostics14212402&partnerID=40&md5=769887b129daa716be09b1e1dc2272d7	(1) Background: Takotsubo cardiomyopathy, or stress cardiomyopathy, is an acute heart failure condition with transient left ventricular (LV) motion abnormalities but no significant coronary artery obstruction. It mimics acute coronary syndrome (ACS), with symptoms like chest pain, dyspnea, and ECG changes. (2) Case Report: We present the case of a 44-year-old female with relapsed colon cancer and…	acute heart failure; cytoreductive surgery (CRS); hyperthermic intraperitoneal chemotherapy (HIPEC); Krukenberg tumor; left ventricular dysfunction; perioperative cardiac complications; stress cardiomyopathy; Takotsubo cardiomyopathy; ventricular fibrillation		English	Article	Final	Scopus	No	Not relevent
Sarikonda A.; Sivaganesan A.; Qureshi S.	Sarikonda, Advith (58581519700); Sivaganesan, Ahilan (17347081800); Qureshi, Sheeraz (21743656000)	58581519700; 17347081800; 21743656000	Advanced Visualization in Minimally Invasive Spine Surgery: The Ergonomics, Economics, and Evolution of Camera-Based Tubes and Retractors	2024	International Journal of Spine Surgery	10.14444/8643	https://www.scopus.com/inward/record.uri?eid=2-s2.0-85204371888&doi=10.14444%2f8643&partnerID=40&md5=88c8607b570ea51f8be547d31a162006	Background: Tubular spine surgery has emerged as a hallmark of minimally invasive spine (MIS) procedures. In recent years, thanks to technological advances, tubular dilators and retractors have been integrated with digital cameras to allow for ergonomic, high-definition visualization of the surgical field. Objective: To detail the evolution, ergonomics, economics, and outcomes of camera-based tub…	endoscopic spine surgery; minimally invasive spine surgery; MISS; tubular spine surgery		English	Article	Final	Scopus	No	Not relevent
Xiao N.; Ding Y.; Cui B.; Li R.-R.; Qu X.-R.; Zhou H.; Au K.-H.; Fan X.-D.; Xie J.-C.; Huang Y.; Zhang S.-M.; Du H.-Y.; Wu Y.-F.; Wang P.; Hu X.-F.; Wang Y.-F.; Zhao J.-J.; Yang W.; Wang Y.; Zhang X.-L.; Chen W.; Zhang Y.-H.; Hu S.-S.; Bi Y.-F.; Feng X.	Xiao, Ning (59050283900); Ding, Yi (57682782800); Cui, Bing (59661606000); Li, Rong-Rong (55823862600); Qu, Xin-Ru (58960685300); Zhou, Hong (59661606100); Au, Ka-Hei (58809717800); Fan, Xiu-De (57201528949); Xie, Jin-Chen (57393265500); Huang, Yuan (57205163079); Zhang, Shu-Min (59662202900); Du, Hong-Yi (57200688859); Wu, Yi-Fan (59661756100); Wang, Peng (59445223300); Hu, Xiao-Fei (55635386700…	59050283900; 57682782800; 59661606000; 55823862600; 58960685300; 59661606100; 58809717800; 57201528949; 57393265500; 57205163079; 59662202900; 57200688859; 59661756100; 59445223300; 55635386700; 12792862700; 12041136700; 55796708300; 57215437047; 59661901200; 57087427700; 59166831600; 8634502800; 57219449212; 57196148576	Navigating obesity: A comprehensive review of epidemiology, pathophysiology, complications and management strategies	2024	Innovation Medicine	10.59717/j.xinn-med.2024.100090	https://www.scopus.com/inward/record.uri?eid=2-s2.0-85219095391&doi=10.59717%2fj.xinn-med.2024.100090&partnerID=40&md5=f05ec7f1238ff04708938d486bf2238c	Obesity, a growing global health crisis, is driven by a complex interplay of genetic, biological, environmental, behavioral, socio-cultural, and economic factors. This comprehensive review encapsulates the epidemiology, pathophysiological mechanism, and the myriad of health complications it triggers, such as cardiovascular diseases (CVDs), cancer, neurological disorders, respiratory ailments, dig…			English	Review	Final	Scopus	No	Review
Limaiem F.; Zaafouri M.; Atallah A.	Limaiem, Faten (23025068900); Zaafouri, Montassar (59318922800); Atallah, Aziz (57698606600)	23025068900; 59318922800; 57698606600	Hidden schistosomiasis unveiled by appendicular peritonitis: A case report	2024	International Journal of Surgery Case Reports	10.1016/j.ijscr.2024.110266	https://www.scopus.com/inward/record.uri?eid=2-s2.0-85203415579&doi=10.1016%2fj.ijscr.2024.110266&partnerID=40&md5=2facf63578b90797aa8324d8722316f4	Introduction and importance: Schistosomal appendicitis is a rare disease, with reported prevalence rates ranging from 1.31 to 3.2 %. The presented case underscores the critical significance of considering appendicular schistosomiasis as a potential etiology in cases of acute appendicitis, emphasizing the necessity of comprehensive histopathological examination for accurate diagnosis and appropria…	Appendectomy; Appendicitis; Histopathology; Peritonitis; Schistosoma ova; Schistosomiasis		English	Article	Final	Scopus	No	Not relevent
Fernandes Junior H.J.; de Araújo E.A.; Machado Junior J.A.; Lutz Motta F.M.; Guarize G.F.; Cheng L.C.; Tantray J.; Medeiros J.V.R.; Nicolau L.A.D.; Barbosa A.H.P.; Caixeta A.; Rocco I.S.; Guizilini S.; Pires-Oliveira M.; Taha M.O.; Caricati-Neto A.; Gomes W.J.; Tallo F.S.; Menezes-Rodrigues F.S.	Fernandes Junior, Hezio Jadir (57195290797); de Araújo, Erisvaldo Amarante (57216898313); Machado Junior, José Antônio (59441355700); Lutz Motta, Fabio Marinho (59443219100); Guarize, Gabriela Ferrazzano (59441619500); Cheng, Lucas Chen (59441355800); Tantray, Junaid (58133295400); Medeiros, Jand Venes Rolim (23568370300); Nicolau, Lucas Antonio Duarte (55486471500); Barbosa, Adriano Henrique Per…	57195290797; 57216898313; 59441355700; 59443219100; 59441619500; 59441355800; 58133295400; 23568370300; 55486471500; 24381552100; 6603590090; 57192386005; 19336734200; 35364990600; 7102056337; 6602922493; 7006570197; 23096210400; 36657530900	Cardiotoxic and Cardioprotective Effects of Methylene Blue in the Animal Model of Cardiac Ischemia and Reperfusion	2024	Biomedicines	10.3390/biomedicines12112575	https://www.scopus.com/inward/record.uri?eid=2-s2.0-85210416281&doi=10.3390%2fbiomedicines12112575&partnerID=40&md5=39622e3f8936f06063ec65271ebc1f09	Background/Objectives: Treatment of patients with myocardial ischemic diseases crucially involves cardiac reperfusion (CR). However, oxidative stress and tissue lesions caused by CR may also lead to lethal complications, such as arrythmias and vasoplegic syndrome (VS). Although methylene blue (MB) has long been used to treat VS due to cardiac ischemia and reperfusion (CIR) and/or surgery because …	arrhythmias; cardiac ischemia and reperfusion; cardioprotection; cardiotoxicity; methylene blue; myocardial injuries		English	Article	Final	Scopus	No	Not relevent
Tamate M.; Testa G.; Bayer J.; Johannesson L.	Tamate, Masato (56254766400); Testa, Giuliano (7103337846); Bayer, Johanna (58163339300); Johannesson, Liza (55233416100)	56254766400; 7103337846; 58163339300; 55233416100	Standardization of back-table technique for uterus transplantation	2025	Fertility and Sterility	10.1016/j.fertnstert.2025.02.016	https://www.scopus.com/inward/record.uri?eid=2-s2.0-105000042509&doi=10.1016%2fj.fertnstert.2025.02.016&partnerID=40&md5=2375867499b2038d212b0206fcc5f5bc	Objective: To present a standardized back-table technique for uterus transplantation (UTx). Design: Step-by-step description of surgical technique and live-action narrated surgical footage showing back-table technique in UTx. Subjects: Uterus transplantation has become a viable option for patients with absolute uterine factor infertility and their families. After performing 20 research cases, our…	back-table; uterine factor infertility; Uterus transplantation	39961386	English	Article	Article in press	Scopus	No	Not relevent
Fischer M.A.; Howard-Quijano K.; Zong N.C.; Youn J.Y.; Liu N.M.; Scovotti J.; Grogan T.; Mahajan A.; Cai H.	Fischer, Matthew A. (57195467473); Howard-Quijano, Kimberly (24824590800); Zong, Nobel Chenggong (6507819584); Youn, Ji Youn (36865912800); Liu, Norika Mengchia (55904876500); Scovotti, Jennifer (55315366800); Grogan, Tristan (57208851308); Mahajan, Aman (57217858760); Cai, Hua (57209403146)	57195467473; 24824590800; 6507819584; 36865912800; 55904876500; 55315366800; 57208851308; 57217858760; 57209403146	Perioperative Changes in Plasma Nitrite and IL-6 Levels Predict Postoperative Atrial Fibrillation (POAF) and Acute Kidney Injury (AKI) after Cardiac Surgery	2024	Antioxidants	10.3390/antiox13080971	https://www.scopus.com/inward/record.uri?eid=2-s2.0-85202545467&doi=10.3390%2fantiox13080971&partnerID=40&md5=7bfa7406c7a0f795730be93a396c0474	Background: Postoperative atrial fibrillation (POAF) and acute kidney injury (AKI) are common yet significant complications after cardiac surgery, with incidences of up to 40% for each. Here, we assessed plasma nitrite and serum interleukin-6 (IL-6) levels before and after cardiac surgery to quantify the extent to which oxidative stress and inflammation contribute to POAF and AKI occurrence. Meth…	acute kidney injury; atrial fibrillation; nitric oxide (NO); nitrite; post-operative complications; ROS		English	Article	Final	Scopus	No	Not relevent
Acker L.; Xu K.; Ginsberg J.P.	Acker, Leah (56312386100); Xu, Kevin (59310884900); Ginsberg, J.P. (57534916600)	56312386100; 59310884900; 57534916600	The brain–heart-immune axis: a vago-centric framework for predicting and enhancing resilient recovery in older surgery patients	2024	Bioelectronic Medicine	10.1186/s42234-024-00155-4	https://www.scopus.com/inward/record.uri?eid=2-s2.0-85202956889&doi=10.1186%2fs42234-024-00155-4&partnerID=40&md5=fb6f0b2098e055bbebdb4dd497afe704	Nearly all geriatric surgical complications are studied in the context of a single organ system, e.g., cardiac complications and the heart; delirium and the brain; infections and the immune system. Yet, we know that advanced age, physiological stress, and infection all increase sympathetic and decrease parasympathetic nervous system function. Parasympathetic function is mediated through the vagus…	Aging; Autonomic nervous system (ANS); Brain–heart-immune axis (BHI-a); Delirium; Heart-rate variability (HRV); Neuro-immune modulation; Perioperative medicine; Postoperative delirium (POD); Resilience; Vagus nerve stimulation (VNS); Wearable devices		English	Article	Final	Scopus	No	Not relevent
Pérez-Salazar M.J.; Caballero D.; Sánchez-Margallo J.A.; Sánchez-Margallo F.M.	Pérez-Salazar, Manuel J. (59196218700); Caballero, Daniel (56041924300); Sánchez-Margallo, Juan A. (36679257500); Sánchez-Margallo, Francisco M. (6507750669)	59196218700; 56041924300; 36679257500; 6507750669	Comparative Study of Ergonomics in Conventional and Robotic-Assisted Laparoscopic Surgery	2024	Sensors	10.3390/s24123840	https://www.scopus.com/inward/record.uri?eid=2-s2.0-85197167566&doi=10.3390%2fs24123840&partnerID=40&md5=6b8be7e015c530976d15d37325d09269	BACKGROUND: This study aims to implement a set of wearable technologies to record and analyze the surgeon’s physiological and ergonomic parameters during the performance of conventional and robotic-assisted laparoscopic surgery, comparing the ergonomics and stress levels of surgeons during surgical procedures. METHODS: This study was organized in two different settings: simulator tasks and experi…	general surgery; gynecology; localized muscle fatigue; minimally invasive surgery; motion analysis; muscle activity; simulation setting; stress level; urology; wearable device	38931624	English	Article	Final	Scopus	No	Not relevent
Kondylakis H.; Giglioli I.A.C.; Katehakis D.; Aldemir H.; Zikas P.; Papagiannakis G.; Hors-Fraile S.; González-Sanz P.L.; Apostolakis K.; Stephanidis C.; Núñez-Benjumea F.J.; Baños-Rivera R.M.; Fernandez-Luque L.; Kouroubali A.	Kondylakis, Haridimos (23389397400); Giglioli, Irene Alice Chicchi (56994284500); Katehakis, Dimitrios (6603615029); Aldemir, Hatice (58031785900); Zikas, Paul (57191962677); Papagiannakis, George (23051855400); Hors-Fraile, Santiago (56043474500); González-Sanz, Pedro L. (58031442700); Apostolakis, Konstantinos (55339270200); Stephanidis, Constantine (7004072937); Núñez-Benjumea, Francisco J. (4…	23389397400; 56994284500; 6603615029; 58031785900; 57191962677; 23051855400; 56043474500; 58031442700; 55339270200; 7004072937; 49864153600; 7004230253; 35224861700; 13003899300	Stress Reduction in Perioperative Care: Feasibility Randomized Controlled Trial	2025	Journal of Medical Internet Research	10.2196/54049	https://www.scopus.com/inward/record.uri?eid=2-s2.0-85214506978&doi=10.2196%2f54049&partnerID=40&md5=485edb0091fa0e5ba4a98324df734805	Background: Patients undergoing surgery often experience stress and anxiety, which can increase complications and hinder recovery. Effective management of these psychological factors is key to improving outcomes. Preoperative anxiety is inversely correlated with the amount of information patients receive, but accessible, personalized support remains limited, especially in preoperative settings. F…	CARINAE; digital health; feasibility; mHealth; mobile app; patient education; patient empowerment; patient empowerment; patient monitoring; perioperative; psychological; randomized controlled trial; risk; self-efficacy; self-management; stress and anxiety management; surgery; virtual reality; wearable devices; well-being	39773866	English	Article	Final	Scopus	No	Not relevent
Gamal A.; Moschovas M.C.; Saikali S.; Reddy S.; Ozawa Y.; Sharma R.; Kunta A.; Rogers T.; Patel V.	Gamal, Ahmed (57213557445); Moschovas, Marcio Covas (57200798039); Saikali, Shady (58150057800); Reddy, Sumeet (56504483400); Ozawa, Yu (59422915600); Sharma, Rohan (59422933300); Kunta, Avaneesh (58001193900); Rogers, Travis (57194616721); Patel, Vipul (8564080000)	57213557445; 57200798039; 58150057800; 56504483400; 59422915600; 59422933300; 58001193900; 57194616721; 8564080000	Comparing the Technological and Intraoperative Performances of Da Vinci xi and DaVinci 5 Robotic Platformsin Patients Undergoing Robotic-Assisted Radical Prostatectomy	2025	International Braz J Urol	10.1590/S1677-5538.IBJU.2024.0569	https://www.scopus.com/inward/record.uri?eid=2-s2.0-85210051661&doi=10.1590%2fS1677-5538.IBJU.2024.0569&partnerID=40&md5=7b3e1f9498bd9f4fed672372d934724e	Introduction: In the last two decades, several Da Vinci robotic platforms have been released in the market, revolutionizing the field of robotic-assisted surgery (1, 2). The system has seen numerous modifications, with several Da Vinci® robotic models being introduced, each featuring ongoing technological advancements in ergonomics, instrumentation, high-definition imaging, EndoWrist™ technology,…		39556856	English	Article	Final	Scopus	No	Not relevent
Li T.; Guo Y.; Lyu D.; Xue J.; Sheng M.; Jia L.; Jin X.; Yu W.; Weng Y.; Wu Y.	Li, Tianying (58484632100); Guo, Yani (59349351600); Lyu, Dan (55948577100); Xue, Jingyi (59349351700); Sheng, Mingwei (55569718000); Jia, Lili (57192691948); Jin, Xin (59349466200); Yu, Wenli (36088207100); Weng, Yiqi (57022996800); Wu, Yuli (57216439859)	58484632100; 59349351600; 55948577100; 59349351700; 55569718000; 57192691948; 59349466200; 36088207100; 57022996800; 57216439859	The effectiveness of music in improving the recovery of cardiothoracic surgery: a systematic review with meta-analysis and trial sequential analysis	2024	BMC Anesthesiology	10.1186/s12871-024-02732-1	https://www.scopus.com/inward/record.uri?eid=2-s2.0-85205335698&doi=10.1186%2fs12871-024-02732-1&partnerID=40&md5=7bc7c1ddef0774e7e381e37870463cd0	Aim: This study aimed to compile data on the effectiveness of music therapy for patients undergoing cardiothoracic surgery. Background: After cardiac and thoracic surgery, patients often experience physiological and psychological complications, such as anxiety, pain, stress, depression and changes in vital signs, which have a great impact on prognosis. Methods: A systematic search of six database…	Anxiety; Cardiothoracic surgery; Meta-analysis; Music; Postoperative	39342080	English	Review	Final	Scopus	No	Review
Zhao Y.; An D.; Bi L.	Zhao, Yanjun (59501805300); An, Dongjiao (57102733400); Bi, Liang (59501707700)	59501805300; 57102733400; 59501707700	Effect of Co-Administration of Midazolam and Dexmedetomidine on Haemodynamics and Stress Response in Elderly Patients with Non-Small Cell Lung Cancer	2025	Journal of Investigative Surgery	10.1080/08941939.2024.2445587	https://www.scopus.com/inward/record.uri?eid=2-s2.0-85214280047&doi=10.1080%2f08941939.2024.2445587&partnerID=40&md5=889c53e4d29bc0671a3ab6cd512d5df5	Objective: This study aimed to evaluate the effect of co-administration of midazolam and dexmedetomidine on hemodynamics and stress response in elderly patients with non-small cell lung cancer (NSCLC). Methods: In this prospective, randomized controlled trial, 154 elderly NSCLC patients scheduled for lobectomy in our oncology department from January 2019 to December 2021 were recruited. Patients …	dexmedetomidine; haemodynamics; midazolam; Non-small cell lung cancer; stress response	39756799	English	Article	Final	Scopus	No	Not relevent
Harrell M.; Dayal D.; Rahaman C.; Dekle J.; Lister R.; Skelton A.; Brabston E.; Evely T.; Casp A.; Momaya A.M.	Harrell, Maxwell (59494190900); Dayal, Dev (58991662600); Rahaman, Clay (57390248000); Dekle, Joe (59700351300); Lister, Robert (59700736800); Skelton, Adam (59460171800); Brabston, Eugene (35212939300); Evely, Thomas (58092288500); Casp, Aaron (57203858168); Momaya, Amit M. (35364605300)	59494190900; 58991662600; 57390248000; 59700351300; 59700736800; 59460171800; 35212939300; 58092288500; 57203858168; 35364605300	Using Wearable Technology to Evaluate Sleep and Stress for Physicians	2025	Southern Medical Journal	10.14423/SMJ.0000000000001816	https://www.scopus.com/inward/record.uri?eid=2-s2.0-105000445355&doi=10.14423%2fSMJ.0000000000001816&partnerID=40&md5=11ae4747d3f0862b7c5e7db551fc0422	Objectives Physician stress and burnout are increasingly prevalent issues that often are exacerbated by chronic sleep deprivation. Poor sleep not only compromises the well-being of physicians but also can negatively affect patient care and safety. As wearable technology has become more advanced, the potential is growing to use these devices to monitor and analyze physiological metrics such as sle…	burnout; heart rate variability; physician; sleep quality; wearable technology		English	Review	Final	Scopus	No	Review
Tronchot A.; Maximen J.; Casy T.; Common H.; Thomazeau H.; Jannin P.; Huaulmé A.	Tronchot, Alexandre (57221475651); Maximen, Julien (57221475371); Casy, Tiphaine (57844943300); Common, Harold (57000585300); Thomazeau, Hervé (55911693400); Jannin, Pierre (57203216789); Huaulmé, Arnaud (57185672600)	57221475651; 57221475371; 57844943300; 57000585300; 55911693400; 57203216789; 57185672600	The influence of virtual reality simulation on surgical residents’ heart rate during an assessment of arthroscopic technical skills: A prospective, paired observational study	2024	Orthopaedics and Traumatology: Surgery and Research	10.1016/j.otsr.2024.103915	https://www.scopus.com/inward/record.uri?eid=2-s2.0-85198279722&doi=10.1016%2fj.otsr.2024.103915&partnerID=40&md5=30dcef4068e2d1695b2cec72179e0e73	Hypothesis: To demonstrate that a virtual reality (VR) simulation training program reduces heart rate variability during an assessment of surgical trainees’ technical skills in arthroscopy. Study design: Prospective observational matched study. Materials & methods: Thirty-six orthopaedic surgery residents, new to arthroscopy, received standard training in arthroscopic knee surgery, supplemented b…	Arthroscopy; Heart rate variation; Simulator; Stress; Surgical training	38857823	English	Article	Final	Scopus	No	Not relevent
De Louche C.D.; Mandal M.; Fernandes L.; Lawson J.; Bicknell C.D.; Pouncey A.L.	De Louche, Calvin D (57428642800); Mandal, Manish (59330997700); Fernandes, Lee (57571305200); Lawson, Jason (57854504300); Bicknell, Colin D (6701649965); Pouncey, Anna L (55776182800)	57428642800; 59330997700; 57571305200; 57854504300; 6701649965; 55776182800	Heart rate variability as a dynamic marker of surgeons' stress during vascular surgery	2024	BJS Open	10.1093/bjsopen/zrae097	https://www.scopus.com/inward/record.uri?eid=2-s2.0-85204167266&doi=10.1093%2fbjsopen%2fzrae097&partnerID=40&md5=12e7ce4befa382210e5a6ee5ca13f434	Background: A surgeon experiences elevated stress levels when operating. Acute stress is linked to cognitive overload, worsening surgical performance. Chronic stress poses a significant risk to a surgeon's health. Identifying intraoperative stress may allow for preventative strategies that reduce surgeons' stress and subsequently improve patient outcomes. The aim of this study was to assess the f…		39270744	English	Article	Final	Scopus	No	Not all HRV reported
Alghamlas A.; Kleinclauss F.; Chabannes E.; Guichard G.; Balssa L.; Chauvin J.; Barkatz J.; Bernardini S.; Lecheneaut M.; Mourot L.; Frontczak A.	Alghamlas, Aamer (59465477200); Kleinclauss, François (8678893500); Chabannes, Eric (6602908038); Guichard, Guillaume (8968104400); Balssa, Loic (36493851400); Chauvin, Jules (59464828500); Barkatz, Johann (56685690000); Bernardini, Stephane (7006441197); Lecheneaut, Maxime (58245083200); Mourot, Laurent (55901925400); Frontczak, Alexandre (57191835284)	59465477200; 8678893500; 6602908038; 8968104400; 36493851400; 59464828500; 56685690000; 7006441197; 58245083200; 55901925400; 57191835284	Assessing surgeon stress during urological interventions: A descriptive study using heart rate variability (uRRology)	2025	French Journal of Urology	10.1016/j.fjurol.2024.102837	https://www.scopus.com/inward/record.uri?eid=2-s2.0-85211491796&doi=10.1016%2fj.fjurol.2024.102837&partnerID=40&md5=e752fc72b0a6e763aa29bc637e077a07	Introduction: In a difficult environment like surgery with continuous exposure to stress, surgeon's health and well-being is affected. The heart rate variability (HRV) is a valid stress indicator. This study aims to provide descriptive data regarding stress during urological intervention using HRV. Methods: This prospective, unicentric study, included urological interventions from June to Decembe…	Heart rate variability; L'expérience du chirurgien; Stress peropératoire des urologues; Surgeon experience; Urologist intraoperative stress; Variabilité de la fréquence cardiaque		English	Article	Final	Scopus	No	Not all HRV reported
Nishibeppu K.; Kubota T.; Nakabayashi Y.; Inoue H.; Takabatake K.; Ohashi T.; Konishi H.; Shiozaki A.; Fujiwara H.; Otsuji E.	Nishibeppu, Keiji (56087196200); Kubota, Takeshi (48161446700); Nakabayashi, Yudai (58089170600); Inoue, Hiroyuki (57201901367); Takabatake, Kazuya (57201730759); Ohashi, Takuma (56312171200); Konishi, Hirotaka (34768517700); Shiozaki, Atsushi (8690148100); Fujiwara, Hitoshi (7403718485); Otsuji, Eigo (7006712586)	56087196200; 48161446700; 58089170600; 57201901367; 57201730759; 56312171200; 34768517700; 8690148100; 7403718485; 7006712586	Reality of post-gastrectomy stress hyperglycemia revealed by continuous glucose monitoring: a prospective study	2025	Surgery Today	10.1007/s00595-025-03015-z	https://www.scopus.com/inward/record.uri?eid=2-s2.0-85218678438&doi=10.1007%2fs00595-025-03015-z&partnerID=40&md5=856a92744ad138ed3eb5c2a4605e1cbe	Purposes: Postoperative stress hyperglycemia is reported to be associated with increased postoperative complications (PCs) following various surgical procedures. However, most reports of postoperative hyperglycemia are based on conventional, point blood glucose measurements. We sought to clarify trends in post-gastrectomy glucose levels using continuous glucose monitoring (CGM) and investigate th…	Continuous glucose monitoring; Gastrectomy; Post-gastrectomy stress hyperglycemia		English	Article	Article in press	Scopus	No	Not relevent
Farhadi F.; Mohtadi A.; Pakmehr M.; Ghaedamini H.; Shafieian F.; Aminifar S.A.	Farhadi, Farbod (56154337100); Mohtadi, Ahmadreza (55621031200); Pakmehr, Mostafa (56414736200); Ghaedamini, Hossein (57553734100); Shafieian, Fatemeh (57188974449); Aminifar, Seyed Abolfazl (59263571400)	56154337100; 55621031200; 56414736200; 57553734100; 57188974449; 59263571400	This is a successful removal of more than 450 pieces of metal objects from a patient’s stomach: a case report	2024	Journal of Medical Case Reports	10.1186/s13256-024-04672-3	https://www.scopus.com/inward/record.uri?eid=2-s2.0-85201427621&doi=10.1186%2fs13256-024-04672-3&partnerID=40&md5=c039553982109fd63be9ded46b550d42	Background: Ingestion of foreign bodies may be seen unconsciously or intentionally in patients with mental health problems. Most cases pass through the esophagus slowly; however, in some cases, the tumor may be located in narrower areas of the digestive tract that require endoscopic or surgical intervention. This study describes a rare case of successful removal of more than 450 pieces of metal o…	Foreign body ingestion; Gastric outlet obstruction; Gastrotomy; Iran	39148113	English	Article	Final	Scopus	No	Not relevent
Chen S.-F.; Pan W.-L.; Gau M.-L.; Hsu T.-C.; Shen S.-C.	Chen, Shu-Fang (59241956000); Pan, Wan-Lin (57202011807); Gau, Meei-Ling (6701848435); Hsu, Tzu-Chuan (55652138000); Shen, Shu-Chiao (57843253300)	59241956000; 57202011807; 6701848435; 55652138000; 57843253300	Heart Rate Variability Biofeedback Training Reduces Early Maternal Stress, Anxiety, and Depression in Women Undergoing Cesarean Delivery: A Randomized Controlled Trial	2024	Applied Psychophysiology Biofeedback	10.1007/s10484-024-09656-z	https://www.scopus.com/inward/record.uri?eid=2-s2.0-85200140565&doi=10.1007%2fs10484-024-09656-z&partnerID=40&md5=3dd372c865aa144f0eda8276242884a9	Women who undergo cesarean delivery have reported experiencing mood distress related to the surgery and postoperative pain. Heart rate variability biofeedback (HRVB) training is known to have positive effects on mental health, but its effects on women undergoing cesarean delivery have not yet been determined. This study evaluated the effects of an HRVB training intervention on stress, anxiety, an…	Anxiety; Biofeedback; Cesarean delivery; Depression; Stress	39083170	English	Article	Final	Scopus	No	Not relevent
Awtry J.; Skinner S.; Polazzi S.; Lifante J.-C.; Dey T.; Duclos A.	Awtry, Jake (57479483400); Skinner, Sarah (56572195100); Polazzi, Stephanie (24597999700); Lifante, Jean-Christophe (6602947589); Dey, Tanujit (35775050000); Duclos, Antoine (26024615500)	57479483400; 56572195100; 24597999700; 6602947589; 35775050000; 26024615500	Association between Surgeon Stress and Major Surgical Complications	2025	JAMA Surgery	10.1001/jamasurg.2024.6072	https://www.scopus.com/inward/record.uri?eid=2-s2.0-85216946091&doi=10.1001%2fjamasurg.2024.6072&partnerID=40&md5=6888eca0268ad74d503a490de0153ee3	Importance: Surgeon stress can influence technical and nontechnical skills, but the consequences for patient outcomes remain unknown. Objective: To investigate whether surgeon physiological stress, as assessed by sympathovagal balance, is associated with postoperative complications. Design, Setting, and Participants: This multicenter prospective cohort study included 14 surgical departments invol…		39813063	English	Article	Article in press	Scopus	No	Not relevent
Pidoux J.; Conus E.; Blackman N.; Orrit J.; Khatchatourov G.; Ruchat P.; Puricel S.; Cook S.; Goy J.-J.	Pidoux, Julien (56811239800); Conus, Emilie (59320562000); Blackman, Naomi (59320419400); Orrit, Javier (6603382666); Khatchatourov, Gregory (13410529200); Ruchat, Patrick (7004191741); Puricel, Serban (37102656400); Cook, Stéphane (12788353600); Goy, Jean-Jacques (7103112955)	56811239800; 59320562000; 59320419400; 6603382666; 13410529200; 7004191741; 37102656400; 12788353600; 7103112955	Comparison of Postoperative Continuous Wireless Cardiac Rhythm Monitoring with Traditional Telemetry in Cardiac Surgery Patients: the SMART-TEL Study	2024	Journal of Innovations in Cardiac Rhythm Management	10.19102/icrm.2024.15085	https://www.scopus.com/inward/record.uri?eid=2-s2.0-85203553801&doi=10.19102%2ficrm.2024.15085&partnerID=40&md5=857ff624e33a71cf9afa1d4afcd26676	Telemetry monitoring (conventional cardiac monitoring system [CCMS]) is a universal method for postoperative arrhythmia detection; however, the clinical challenge of alarm fatigue, primarily associated with noise or cable disconnections, persists. The introduction of wireless continuous cardiac monitoring (WCCM) represents a potential solution to enhance recording fidelity. Patients were simultan…	Cardiac arrhythmia; cardiac monitoring; cardiac surgery; telemetry; wireless monitoring		English	Article	Final	Scopus	No	Not relevent
Kim S.H.; Sul Y.; Ye J.B.; Lee J.Y.; Lee J.S.	Kim, Se Heon (57212004842); Sul, Younghoon (57190188271); Ye, Jin Bong (57190971701); Lee, Jin Young (56972864800); Lee, Jin Suk (57204199330)	57212004842; 57190188271; 57190971701; 56972864800; 57204199330	Dexmedetomidine-associated hypothermia in critical trauma: A case report and literature analysis	2025	Medicine (United States)	10.1097/MD.0000000000041349	https://www.scopus.com/inward/record.uri?eid=2-s2.0-85215944117&doi=10.1097%2fMD.0000000000041349&partnerID=40&md5=6d815906a912b0f2d17d65fbf7082a1c	Rationale: Hypothermia, defined as a core body temperature below 35°C, is a common and serious complication in severe trauma patients, often worsened by hemorrhage and medical interventions. Dexmedetomidine, an α2-adrenergic agonist used for sedation in intensive care units, has known thermoregulatory effects; however, its association with hypothermia in trauma patients remains insufficiently exp…	dexmedetomidine; hypothermia; polytrauma; thermoregulation	39833034	English	Article	Final	Scopus	No	Not relevent
Kumbhar S.; Bhatia M.	Kumbhar, Smita (57190311046); Bhatia, Manish (7201640985)	57190311046; 7201640985	Advancements and best practices in diabetic foot Care: A comprehensive review of global progress	2024	Diabetes Research and Clinical Practice	10.1016/j.diabres.2024.111845	https://www.scopus.com/inward/record.uri?eid=2-s2.0-85203297832&doi=10.1016%2fj.diabres.2024.111845&partnerID=40&md5=119afb86ea93032ab83e0f098d18df8b	Diabetic foot care has become a critical focus in global healthcare due to the rising prevalence of diabetes and its associated complications. This review aims to consolidate recent advancements and best practices in managing diabetic foot conditions, encompassing foot ulcers, neuropathy, vascular disease, and the risk of amputation. Emphasizing a multidisciplinary approach, the review advocates …	Advanced dressings; Diabetic foot; Multidisciplinary approach; Prevention; Telemedicine; Vascular evaluation; Wearable devices	39243866	English	Review	Final	Scopus	No	Review
de Oliveira J.	de Oliveira, Jônatas (57647539300)	57647539300	Neuroanthropology and Body Image: The Impact of Technology and Cultural Shifts on Self-Perception	2025	Culture, Medicine and Psychiatry	10.1007/s11013-025-09907-6	https://www.scopus.com/inward/record.uri?eid=2-s2.0-105000785475&doi=10.1007%2fs11013-025-09907-6&partnerID=40&md5=6bd897b8a3954e8bb50b254b57e96d69	The proliferation of filters, technologies, and aesthetic procedures has contributed to a surge in body image concerns, with individuals now able to purchase and alter specific body parts. This phenomenon intersects with considerations of self-objectification and cosmetic surgery, mediated by factors such as alienation and body image inflexibility. Moreover, cultural shifts, including the pervasi…	Body image; Eating behavior; Eating disorders; Neuroanthropology; Technology		English	Article	Article in press	Scopus	No	Not relevent
Mastorci F.; Lazzeri M.F.L.; Ait-Ali L.; Marcheschi P.; Quadrelli P.; Mariani M.; Margaryan R.; Pennè W.; Savino M.; Prencipe G.; Sirbu A.; Ferragina P.; Priami C.; Tommasi A.; Zavattari C.; Festa P.; Dalmiani S.; Pingitore A.	Mastorci, Francesca (16310080500); Lazzeri, Maria Francesca Lodovica (57763778900); Ait-Ali, Lamia (15118950200); Marcheschi, Paolo (6602654082); Quadrelli, Paola (47561590300); Mariani, Massimiliano (57210737658); Margaryan, Rafik (26655836100); Pennè, Wanda (57218355065); Savino, Marco (59532940100); Prencipe, Giuseppe (57190866270); Sirbu, Alina (35622427700); Ferragina, Paolo (57207430236); P…	16310080500; 57763778900; 15118950200; 6602654082; 47561590300; 57210737658; 26655836100; 57218355065; 59532940100; 57190866270; 35622427700; 57207430236; 7004501318; 14066911800; 36086953300; 6603693873; 6603158765; 6701579669	Home-Based Intervention Tool for Cardiac Telerehabilitation: Protocol for a Controlled Trial	2025	JMIR Research Protocols	10.2196/47951	https://www.scopus.com/inward/record.uri?eid=2-s2.0-85216366355&doi=10.2196%2f47951&partnerID=40&md5=ab57cdff5ebe17e9748088cee58c72c4	Background: Among cardiovascular diseases, adult patients with congenital heart disease represent a population that has been continuously increasing, which is mainly due to improvement of the pathophysiological framing, including the development of surgical and reanimation techniques. However, approximately 20% of these patients will require surgery in adulthood and 40% of these cases will necess…	artificial intelligence; cardiac rehabilitation; eHealth; exercise; patient education; patient-centered approach		English	Article	Final	Scopus	No	Not relevent
Moon J.Y.; Seddon I.; Sokol J.T.; Zeng R.; Ludwig C.A.; Wu F.; Rahimy E.; Houston S.K.; Miller J.B.	Moon, Jade Y. (57222083199); Seddon, Ian (58002589800); Sokol, Jared T. (57205164053); Zeng, Rebecca (57211890633); Ludwig, Cassie A. (56689419600); Wu, Frances (57204937448); Rahimy, Ehsan (35975256900); Houston, Steven K. (58166681700); Miller, John B. (55677020300)	57222083199; 58002589800; 57205164053; 57211890633; 56689419600; 57204937448; 35975256900; 58166681700; 55677020300	Comparison of Ergonomics in Vitreoretinal Surgery With Heads-up Visualization Versus the Standard Operating Microscope as Measured by a Wearable Device	2024	Ophthalmic Surgery Lasers and Imaging Retina	10.3928/23258160-20240508-02	https://www.scopus.com/inward/record.uri?eid=2-s2.0-85208998630&doi=10.3928%2f23258160-20240508-02&partnerID=40&md5=dec37889caa8e2d95d71849ced500fbd	BACKGROUND AND OBJECTIVE: Three-dimensional heads-up display (HUD) systems have emerged as an alternative to standard operating microscope (SOM) in the operating room. The goal of this study was to quantitatively measure vitreoretinal surgeon posture across visualization methods. METHODS: Ergonomic data was collected from 64 cases at two tertiary eye care centers. Surgeons wore an Upright Go 2TM …		39037360	English	Article	Final	Scopus	No	Not relevent
Anusic N.; Gulluoglu A.; Ekrami E.; Mascha E.J.; Li S.; Coffeng R.; Turan A.; Clemens A.; Perez C.; Beard J.W.; Sessler D.I.; Rodriguez F.; Mueller-Wirtz L.; Mueller C.M.; Slife M.; Mosqueda M.; Gatt R.; Nikoo M.Z.; Cekmecelioglu B.T.; Kopac O.; Singh S.; Corrales Martinez M.J.; Karki D.; Medellin S.; Erazo V.L.; Brooker J.; Rössler J.; Mukhia R.; Pu X.	Anusic, Nikola (56543524300); Gulluoglu, Alper (58201999800); Ekrami, Elyad (57514199200); Mascha, Edward J. (7003622364); Li, Shuyi (58604503000); Coffeng, René (6507798486); Turan, Alparslan (7004533485); Clemens, Amber (59401294500); Perez, Christine (59401068900); Beard, John W. (58298474600); Sessler, Daniel I. (35405204300); Rodriguez, Fabio (59221906000); Mueller-Wirtz, Lukas (59400592900)…	56543524300; 58201999800; 57514199200; 7003622364; 58604503000; 6507798486; 7004533485; 59401294500; 59401068900; 58298474600; 35405204300; 59221906000; 59400592900; 57210931671; 59222049500; 59222331600; 59221633600; 57221253701; 57209738010; 57206406503; 59400593000; 59221633400; 59401069000; 58309263200; 59400832100; 57202497313; 57209056853; 58147808600; 57219331098	Continuous vital sign monitoring on surgical wards: The COSMOS pilot	2024	Journal of Clinical Anesthesia	10.1016/j.jclinane.2024.111661	https://www.scopus.com/inward/record.uri?eid=2-s2.0-85208490606&doi=10.1016%2fj.jclinane.2024.111661&partnerID=40&md5=9e0a701ccbf401ae9a39da3344125cbe	Study objectives: Alerts for vital sign abnormalities seek to identify meaningful patient instability while limiting alarm fatigue. Optimal vital sign alarm settings for postoperative patients remain unknown, as is whether alerts lead to effective clinical responses reducing vital sign disturbances. We conducted a 2-phase pilot study to identify thresholds and delays and test the hypothesis that …		39531997	English	Article	Final	Scopus	No	Not relevent
Mihandoust S.; Joseph A.; Browning M.H.E.M.; Cha J.S.; Gonzales A.; Markowitz J.	Mihandoust, Sahar (57201458077); Joseph, Anjali (7202236554); Browning, Matthew H.E.M. (57210751415); Cha, Jackie S. (57215279628); Gonzales, Alec (57827977400); Markowitz, Jonathan (7102165689)	57201458077; 7202236554; 57210751415; 57215279628; 57827977400; 7102165689	Can pre-visit exposure to virtual tours of healthcare facilities help reduce child and parent anxiety during outpatient surgical procedures?	2024	Applied Ergonomics	10.1016/j.apergo.2024.104308	https://www.scopus.com/inward/record.uri?eid=2-s2.0-85192927614&doi=10.1016%2fj.apergo.2024.104308&partnerID=40&md5=2c6ea23acbef7dd361d8dcff71de0993	Aim: The study aims to evaluate the impact of exposure to a highly realistic virtual facility tour prior to the on-site visit on patients and their parent/care partner's self-reported anxiety and physiological measures on the day of the procedure. Background: Preoperative anxiety impacts pediatric surgical outcomes; therefore, it is important for healthcare providers to address and manage preoper…	Heart rate variability; Pre-operative interventions; Self-reported anxiety; Virtual tours	38761553	English	Article	Final	Scopus	No	Not relevent
Khanna A.K.; Flick M.; Saugel B.	Khanna, Ashish K. (59144393100); Flick, Moritz (57207694722); Saugel, Bernd (14021820800)	59144393100; 57207694722; 14021820800	Continuous vital sign monitoring of patients recovering from surgery on general wards: a narrative review	2025	British Journal of Anaesthesia	10.1016/j.bja.2024.10.045	https://www.scopus.com/inward/record.uri?eid=2-s2.0-85214338131&doi=10.1016%2fj.bja.2024.10.045&partnerID=40&md5=6c332fdf9518ee17d6821d1921253b91	Most postoperative deaths occur on general wards, often linked to complications associated with untreated changes in vital signs. Monitoring in these units is typically intermittent checks each shift or maximally every 4–6 h, which misses prolonged periods of subtle changes in physiology that can herald a critical downstream event. Continuous monitoring of vital signs is therefore intuitively nec…	blood pressure; haemodynamic monitoring; heart rate; postoperative recovery; respiratory rate; ward monitoring	39779421	English	Review	Final	Scopus	No	Review
Carannante F.; Capolupo G.T.; Miacci V.; Ferri C.; Agrò F.E.; Caricato M.; D’Agostino F.	Carannante, Filippo (57202387902); Capolupo, Gabriella Teresa (36607542900); Miacci, Valentina (57800346700); Ferri, Claudio (7103090583); Agrò, Felice Eugenio (55996626300); Caricato, Marco (57219123805); D’Agostino, Fausto (58069790400)	57202387902; 36607542900; 57800346700; 7103090583; 55996626300; 57219123805; 58069790400	The effect of virtual reality hypnosis (HypnoVR) in patients undergoing inguinal hernia repair under local anesthesia. A preliminary report	2024	Langenbeck's Archives of Surgery	10.1007/s00423-024-03524-4	https://www.scopus.com/inward/record.uri?eid=2-s2.0-85208095361&doi=10.1007%2fs00423-024-03524-4&partnerID=40&md5=4da9cb389f44a2fdb517dd72d2c14f5e	Introduction: Surgical procedures, even under local anesthesia, can induce significant stress and anxiety in patients. Innovative approaches to alleviate anxiety are crucial for improving patient outcomes. Sedatives and anxiolytics may alleviate this discomfort, but they can also subject patients to undesirable side effects, diminishing their overall effectiveness, and, finally, delaying discharg…	Anxiety; HypnoVR; Inguinal hernia; Local anesthesia; Virtual reality	39470831	English	Article	Final	Scopus	No	Not relevent
Dovzhanskiy D.I.; Bischoff M.S.; Passek K.; Böckler D.	Dovzhanskiy, Dmitriy I. (35387742300); Bischoff, Moritz S. (36631527600); Passek, Karola (58161550300); Böckler, Dittmar (6701845161)	35387742300; 36631527600; 58161550300; 6701845161	Results of a German nationwide survey on perioperative cardiac management in vascular surgery	2024	Langenbeck's Archives of Surgery	10.1007/s00423-024-03523-5	https://www.scopus.com/inward/record.uri?eid=2-s2.0-85209477231&doi=10.1007%2fs00423-024-03523-5&partnerID=40&md5=983d07bf5a00519bc77d7d75936fb1d0	Abstract: Because of the lack of specific recommendations concerning cardiac risk stratification before vascular surgery, appropriate decisions remain individual. The aim of the present study was to evaluate the perioperative cardiac management in vascular surgery in Germany. Methods: This article is based on a survey from 2018 of heads of German vascular surgical departments or units regarding t…	Cardiac management; Cardiac risk stratification; Perioperative myocardial ischemia; Survey; Vascular surgery	39531062	English	Article	Final	Scopus	No	Not relevent
Goossens J.; Meyer-Lindenberg A.; Zablotski Y.; Schroers M.	Goossens, Juliette (58979672400); Meyer-Lindenberg, Andrea (7005661304); Zablotski, Yury (56687831700); Schroers, Maike (57205455398)	58979672400; 7005661304; 56687831700; 57205455398	Short-term effects of brachycephalic obstructive airway syndrome surgery on fitness and exercise in brachycephalic dogs	2025	Frontiers in Veterinary Science	10.3389/fvets.2025.1481717	https://www.scopus.com/inward/record.uri?eid=2-s2.0-85219511677&doi=10.3389%2ffvets.2025.1481717&partnerID=40&md5=f6740e7c92c69ce28ae232e8e0d21618	Introduction: Brachycephalic obstructive airway syndrome (BOAS) significantly impacts the physical fitness of affected dogs. This study aimed to assess changes in physical fitness, as measured by vital signs and salivary cortisol and vasopressin concentrations, before and after BOAS surgery using a standardized fitness test. Methods: A prospective clinical study was conducted on 35 brachycephalic…	BOAS; dog; fitness; saliva; stress		English	Article	Final	Scopus	No	Not relevent
Amalraj A.R.; Balasubramanium M.; Reddy V.; Chidambaranathan A.S.; John P.	Amalraj, Angel Rose (59388672300); Balasubramanium, Muthukumar (57200837443); Reddy, Vishal (59003445200); Chidambaranathan, Ahila Singaravel (54891660100); John, Peter (57822999800)	59388672300; 57200837443; 59003445200; 54891660100; 57822999800	Digitally made nasal prosthesis: A new frontier in facial reconstruction - Case report	2024	Oral Oncology Reports	10.1016/j.oor.2024.100679	https://www.scopus.com/inward/record.uri?eid=2-s2.0-85207698497&doi=10.1016%2fj.oor.2024.100679&partnerID=40&md5=ef3d311a9a75008487872cd8e8c3550d	Background: Worldwide, millions of people experience sickness, trauma, or birth defects that negatively impact their social interactions, career, finances, mental health, and overall quality of life. When anatomical portions where plastic surgery is not appropriate or too expensive are given new functions and aesthetics, prostheses improve the quality of life for most affected individuals. The pr…	3D printing; Computer-aided design; Digital dentistry; Nasal prosthesis; Rapid prototyping		English	Article	Final	Scopus	No	Not relevent
Mølgaard J.; Mayer L.; Rasmussen S.S.; Haahr-Raunkjær C.; Achiam M.P.; Jørgensen L.N.; Meyhoff C.S.; Aasvang E.K.	Mølgaard, Jesper (57213165856); Mayer, Leon (57892166800); Rasmussen, Søren Straarup (57224913203); Haahr-Raunkjær, Camilla (57195956865); Achiam, Michael Patrick (6505921224); Jørgensen, Lars Nannestad (7201960327); Meyhoff, Christian Sylvest (55498777800); Aasvang, Eske Kvanner (6505834336)	57213165856; 57892166800; 57224913203; 57195956865; 6505921224; 7201960327; 55498777800; 6505834336	Nadir heart rate as a novel risk marker of postoperative complications - A propensity matched analysis	2025	Sleep Medicine	10.1016/j.sleep.2025.01.014	https://www.scopus.com/inward/record.uri?eid=2-s2.0-85216374170&doi=10.1016%2fj.sleep.2025.01.014&partnerID=40&md5=a3b31fb3e9ec9fc71cb7eb2b727a33c8	Aim: Although vital signs have a well-described 24-h cyclic variation (circadian rhythm), this variation is often not considered in clinical vital sign monitoring despite being influenced by physiologic stress from complications. This study aimed to evaluate the lowest heart rate at night (night-nadir) (NN-HR) as a novel risk marker for serious adverse events (SAE) in postoperative patients, rath…	Circadian rhythm; Major surgery; Patient safety; Postoperative complications; Postoperative physiology; Vital signs	39889486	English	Article	Final	Scopus	No	Not relevent
Dai J.; Li S.; Weng Q.; Long J.; Wu D.	Dai, Jingwei (58538427200); Li, Shanliang (58538114300); Weng, Qijun (58905793400); Long, Jinxiong (58906317100); Wu, Duozhi (57191986133)	58538427200; 58538114300; 58905793400; 58906317100; 57191986133	Opioid-free anesthesia with ultrasound-guided quadratus lumborum block in the supine position for lower abdominal or pelvic surgery: a randomized controlled trial	2024	Scientific Reports	10.1038/s41598-024-55370-5	https://www.scopus.com/inward/record.uri?eid=2-s2.0-85185931935&doi=10.1038%2fs41598-024-55370-5&partnerID=40&md5=99f25c68ce30b36e0bc17ec59b6b2752	In the past, quadratus lumborum block (QLB) was mostly used for postoperative analgesia in patients, and few anesthesiologists applied it during surgery with opioid-free anesthesia (OFA). Consequently, it is still unclear whether QLB in the supine position can provide perfect analgesia and inhibit anesthetic stress during surgery under the OFA strategy. To observe the clinical efficacy of ultraso…	Lower abdominal surgery; Opioid-free anesthesia; Pelvic surgery; Quadratus lumborum block; Supine position; Ultrasound-guided	38409359	English	Article	Final	Scopus	No	Not relevent
Afifah Y.; Rosandy K.O.; Satrijo B.	Afifah, Yuri (59252616700); Rosandy, Kharisma Ogit (59252616800); Satrijo, Budi (58247190300)	59252616700; 59252616800; 58247190300	Non-Atherosclerosis Acute Coronary Syndrome: A Review Article	2024	Heart Science Journal	10.21776/ub/hsj.2024.005.03.3	https://www.scopus.com/inward/record.uri?eid=2-s2.0-85200766501&doi=10.21776%2fub%2fhsj.2024.005.03.3&partnerID=40&md5=19f08c6781350bb06bf6e4b023d95e60	Non-atherosclerotic acute coronary syndrome (ACS) refers to a group of conditions that cause myocardial damage and clinical symptoms like traditional ACS but are not primarily caused by coronary artery plaque rupture or obstruction. This abstract provides an overview of the etiology, clinical presentation, diagnosis, and management of non-atherosclerotic ACS. Several etiologies can lead to non-at…	Coronary Artery Spasm; Coronary Syndrome; Non-Atherosclerosis Acute Myocardial Injury; Takotsubo Syndrome; Vasculitis		English	Review	Final	Scopus	No	Review
Kidess M.; Ivanova T.; Hermans J.; Stadelmeier L.; Hoffmann M.; Pyrgidis N.; Marcon J.; Chaloupka M.; Bauer R.M.; Stief C.G.; Volz Y.	Kidess, Marc (57221472687); Ivanova, Troya (57217136872); Hermans, Julian (57377162100); Stadelmeier, Leo (57226453644); Hoffmann, Marina (58647731100); Pyrgidis, Nikolaos (57205362419); Marcon, Julian (8143288400); Chaloupka, Michael (57200871731); Bauer, Ricarda M. (56058902100); Stief, Christian G. (36068591400); Volz, Yannic (57219008645)	57221472687; 57217136872; 57377162100; 57226453644; 58647731100; 57205362419; 8143288400; 57200871731; 56058902100; 36068591400; 57219008645	Next-generation Solutions: Are Patients Ready for Electronic Artificial Urinary Sphincters for Male Incontinence?	2025	European Urology Open Science	10.1016/j.euros.2025.02.004	https://www.scopus.com/inward/record.uri?eid=2-s2.0-85218247529&doi=10.1016%2fj.euros.2025.02.004&partnerID=40&md5=ca9bac67345e725bf72ca9102907ff84	Background and objective: Urology is characterized by continuous innovation. The inception of robot-assisted radical prostatectomy (RP) marked a pivotal technological advance and further advances in digital treatment options for stress urinary incontinence (SUI) are emerging. Our aim was to assess patient willingness to receive an electronic artificial urinary sphincter (eAUS) implant and identif…	Artificial male sphincter; Incontinence; Technology		English	Article	Final	Scopus	No	Not relevent
Vrzáková H.; Tapiala J.; Iso-Mustajärvi M.; Timonen T.; Dietz A.	Vrzáková, Hana (55258690400); Tapiala, Jesse (57212208213); Iso-Mustajärvi, Matti (57195761363); Timonen, Tomi (57219113545); Dietz, Aarno (8683102900)	55258690400; 57212208213; 57195761363; 57219113545; 8683102900	Estimating Cognitive Workload Using Task-Related Pupillary Responses in Simulated Drilling in Cochlear Implantation	2024	Laryngoscope	10.1002/lary.31612	https://www.scopus.com/inward/record.uri?eid=2-s2.0-85198325694&doi=10.1002%2flary.31612&partnerID=40&md5=a63499b05e8d80a1828a8e362cd93648	Objectives: Training of temporal bone drilling requires more than mastering technical skills with the drill. Skills such as visual imagery, bimanual dexterity, and stress management need to be mastered along with precise knowledge of anatomy. In otorhinolaryngology, these psychomotor skills underlie performance in the drilling of the temporal bone for access to the inner ear in cochlear implant s…	microsurgical drilling; microsurgical eye tracking; posterior tympanotomy; temporal bone	38989899	English	Article	Final	Scopus	No	Not relevent
Caba M.; Gains C.; Nessler J.; Frye B.; Scholl L.; Sequeira S.B.; Mont M.	Caba, Melanie (58791460300); Gains, Connor (59402117200); Nessler, Joseph (56469128000); Frye, Benjamin (36772763000); Scholl, Laura (36133683200); Sequeira, Sean B. (57211945528); Mont, Michael (7005154075)	58791460300; 59402117200; 56469128000; 36772763000; 36133683200; 57211945528; 7005154075	Physical and mental demand during direct anterior total hip arthroplasty: Comparison of robotic-assisted and conventional techniques	2025	Journal of Orthopaedics	10.1016/j.jor.2024.07.001	https://www.scopus.com/inward/record.uri?eid=2-s2.0-85208541729&doi=10.1016%2fj.jor.2024.07.001&partnerID=40&md5=6339789331f77e10dfd518294de3c706	Introduction: The adoption of new techniques, such as the direct anterior (DA) approach, and technologies, such as robotic assistance, in total hip arthroplasty (THA) has the potential to alleviate the intraoperative physical and mental demand that surgeons experience. Therefore, the aim of this study is to compare the physical and mental demand of surgeons performing conventional DA THA with flu…	Demand; Mental; Physical; Reaming; Robotic-assisted THA		English	Article	Final	Scopus	No	Not relevent
Wang A.W.; May A.; Blakeney W.; Bauer S.; Ebert J.	Wang, Allan W. (7404619368); May, Ashton (58897857400); Blakeney, William (32667529700); Bauer, Stefan (57214818832); Ebert, Jay (24072895700)	7404619368; 58897857400; 32667529700; 57214818832; 24072895700	Clinical significance of intraoperative glenohumeral joint load evaluation using a novel humeral sensor in navigated reverse total shoulder arthroplasty	2024	Seminars in Arthroplasty JSES	10.1053/j.sart.2023.12.009	https://www.scopus.com/inward/record.uri?eid=2-s2.0-85185610388&doi=10.1053%2fj.sart.2023.12.009&partnerID=40&md5=a318f507c8bef0e47907f6c58a643bf5	Background: Advances in preoperative planning and technology have assisted the surgeon in appropriate placement of implants during reverse total shoulder arthroplasty (RTSA). However, assessment of soft tissue tension, balance, and stability remains subjective and dependent on surgeon experience. The aims of this study are to measure intraoperative joint loads with a novel trial humeral load sens…	Clinical outcomes; Correlation; Intraoperative load measurement; Joint load sensor; Level IV; Novel; Retrospective Case Series; Reverse total shoulder arthroplasty		English	Article	Final	Scopus	No	Not relevent
			16th International Conference on Social Robotics, ICSR + BioMed 2024	2025	Lecture Notes in Computer Science (including subseries Lecture Notes in Artificial Intelligence and Lecture Notes in Bioinformatics)		https://www.scopus.com/inward/record.uri?eid=2-s2.0-85214401295&partnerID=40&md5=508361700612437cb12569e31ada4110	The proceedings contain 28 papers. The special focus in this conference is on Social Robotics. The topics include: Design and Baseline Drift Compensation for Respiratory Acquisition Devices; key Technologies of Cobots with High Payload-Reach to Weight Ratio: A Review; memory-Augmented Deep Deterministic Policy Gradient; optimization of Cable Tension for a Cable-Driven Parallel Rehabilitation Robo…			English	Conference review	Final	Scopus	No	Conference
Gorti B.; Stephenson C.; Sethi M.; Gross K.; Ramos M.; Seshadri D.; Drummond C.K.	Gorti, Bhargav (59236723200); Stephenson, Connor (59237122200); Sethi, Maia (57224189658); Gross, KaiLi (59236458200); Ramos, Mikaela (59237122300); Seshadri, Dhruv (56531863300); Drummond, Colin K. (7102876185)	59236723200; 59237122200; 57224189658; 59236458200; 59237122300; 56531863300; 7102876185	Overarm Training Tolerance: A Pilot Study on the Use of Muscle Oxygen Saturation as a Biomarker	2024	Sensors	10.3390/s24144710	https://www.scopus.com/inward/record.uri?eid=2-s2.0-85199795277&doi=10.3390%2fs24144710&partnerID=40&md5=e8b18c05e3041041b409fb927482b17e	Ulnar collateral ligament (UCL) tears occur due to the prolonged exposure and overworking of joint stresses, resulting in decreased strength in the flexion and extension of the elbow. Current rehabilitation approaches for UCL tears involve subjective assessments (pain scales) and objective measures such as monitoring joint angles and range of motion. The main goal of this study is to find out if …	clinical trial; digital biomarkers; muscle physiology; overarm movements; pilot study; rehabilitation; training regimen; ulnar collateral ligament; wearables	39066108	English	Article	Final	Scopus	No	Not relevent
Msheik A.; Khoury A.; Nakhl A.-M.; Fahed E.; Younes P.	Msheik, Ali (57553984200); Khoury, Anthony (59369196700); Nakhl, Anna-marina (59420437600); Fahed, Elie (55372352600); Younes, Philippe (55507931400)	57553984200; 59369196700; 59420437600; 55372352600; 55507931400	Cysts and hematomas in the spine: Rare Entities	2024	International Journal of Surgery Case Reports	10.1016/j.ijscr.2024.110632	https://www.scopus.com/inward/record.uri?eid=2-s2.0-85209924264&doi=10.1016%2fj.ijscr.2024.110632&partnerID=40&md5=fe5f86ccd9f227ed4f7a0f051ad8686f	Introduction: Intervertebral discs are part of the vertebral column and are considered the pads that help in cushioning and flexibility. These discs consist of nucleus pulposus, annulus fibrosus, and cartilage end plate and their major functions include spinal motion and loading. However, they are prone to numerous pathologies such as intradiscal hematoma and discal cyst formation that may signif…	Cysts; Hematoma; Pain; Rare spinal pathologies; Spinal disc		English	Article	Final	Scopus	No	Not relevent
Kim M.; Hwang S.Y.	Kim, Myoyoun (57190073421); Hwang, Seon Young (8316980100)	57190073421; 8316980100	Development and Effects of a Smartphone Application to Improve Self-Management in Workers Who Underwent Thyroid Cancer Surgery	2025	Cancer Nursing	10.1097/NCC.0000000000001459	https://www.scopus.com/inward/record.uri?eid=2-s2.0-85215254583&doi=10.1097%2fNCC.0000000000001459&partnerID=40&md5=33e1b5062209ca5bd94b458f0e5dc503	Background: Although the survival rate for thyroid cancer is high, a nursing intervention that enhances autonomous motivation is needed for patients with jobs to improve their long-term self-management abilities in the early postoperative period. Objectives: This study aims to develop a mobile application (app) based on the Self-Determination Theory for patients returning to work after thyroid ca…	Mobile application; Self-management; Thyroid cancer; Worker	39792358	English	Article	Article in press	Scopus	No	Not relevent
Wang W.; Wang M.; Ma C.; Zhang Y.; Li X.; Wei Y.; Fu X.; Zhang L.; Liu T.; Li W.	Wang, Weina (57211413192); Wang, Mengmei (58723180800); Ma, Can (58764781100); Zhang, Yu (56737555600); Li, Xuefei (58312561400); Wei, Yuting (57213255140); Fu, Xin (59458315900); Zhang, Lijuan (59118444300); Liu, Tianhua (57221068288); Li, Wenzhi (57189647369)	57211413192; 58723180800; 58764781100; 56737555600; 58312561400; 57213255140; 59458315900; 59118444300; 57221068288; 57189647369	Transcutaneous auricular vagus nerve stimulation attenuates stroke-heart syndrome: The role of parasympathetic activity	2025	Experimental Neurology	10.1016/j.expneurol.2024.115094	https://www.scopus.com/inward/record.uri?eid=2-s2.0-85211053153&doi=10.1016%2fj.expneurol.2024.115094&partnerID=40&md5=262e07fcc48fe1e53340b5d5e088d8cc	Stroke induces cardiac dysfunction, which increases poststroke mortality and morbidity. An imbalance in the autonomic nervous system resulting from brain injury may serve as the underlying mechanism. The present study investigated whether transcutaneous auricular vagus nerve stimulation (taVNS) attenuates poststroke cardiac dysfunction by activating the parasympathetic nervous system. Adult male …	Cardiac dysfunction; Muscarinic acetylcholine receptor; Parasympathetic activity; Stroke; Transcutaneous auricular vagus nerve stimulation	39637965	English	Article	Final	Scopus	No	Not relevent
			Proceedings of 2024 International Conference on Smart Healthcare and Wearable Intelligent Devices, SHWID 2024	2024	ACM International Conference Proceeding Series		https://www.scopus.com/inward/record.uri?eid=2-s2.0-105000311837&partnerID=40&md5=6515ee274cde6941d9ea0461be220b65	The proceedings contain 50 papers. The topics discussed include: artificial intelligence assisted CT imaging in diagnosing pulmonary nodules; revolutionizing brain disease diagnosis: the convergence of AI, genetic screening, and neuroimaging; effects of different modes of robot-assisted hand function therapy on arm muscle activation and cortical cxcitability: a randomized controlled study; resear…			English	Conference review	Final	Scopus	No	Conference
Uto A.; Yamashita K.; Yoshimine S.; Uchino M.; Kibe T.; Sugimura M.	Uto, Akari (57226449083); Yamashita, Kaoru (56963209700); Yoshimine, Shusei (57222731927); Uchino, Minako (57218189467); Kibe, Toshiro (37100109800); Sugimura, Mitsutaka (16691440600)	57226449083; 56963209700; 57222731927; 57218189467; 37100109800; 16691440600	Analysis of perioperative autonomic nervous system activity to visualize stress in pediatric patients undergoing alveolar bone graft surgery	2025	Journal of Clinical Monitoring and Computing	10.1007/s10877-024-01210-w	https://www.scopus.com/inward/record.uri?eid=2-s2.0-85201795830&doi=10.1007%2fs10877-024-01210-w&partnerID=40&md5=ef9061804252c344bf02db680ade816c	Perioperative stress in pediatric patients is often difficult to assess via interviews; thus, an objective measure to assess perioperative stress is needed. To visualize perioperative stress, we observed autonomic nervous system (ANS) activity, circulatory dynamics, and psychological status in pediatric patients undergoing alveolar bone grafting under general anesthesia. This prospective observat…	Alveolar bone grafting; Autonomic nervous system activity; General anesthesia; Pediatric patients; Perioperative stress	39172322	English	Article	Final	Scopus	No	Not relevent
de Paula J.; da Silva L.A.B.; Wayar M.A.S.; Campagnoli E.B.; Dos Santos F.A.	de Paula, Julien (59516518800); da Silva, Luise A B (57221697927); Wayar, Mariane A S (59516586100); Campagnoli, Eduardo B. (22133599300); Dos Santos, Fábio A (18435165000)	59516518800; 57221697927; 59516586100; 22133599300; 18435165000	Epithelial cyst following subepithelial connective tissue graft: A case report	2024	Clinical advances in periodontics	10.1002/cap.10284	https://www.scopus.com/inward/record.uri?eid=2-s2.0-85215148339&doi=10.1002%2fcap.10284&partnerID=40&md5=c419ff0fef6f3b45245c291e9baaae1c	BACKGROUND: Various surgical approaches have been employed to manage gingival recession, including subepithelial connective tissue grafting, which has yielded favorable outcomes. METHODS AND RESULTS: We present the case of a 17-year-old patient who developed gingival recession on tooth #6 following an esthetic crown lengthening procedure. The recession was treated with a subepithelial connective …	case reports; connective tissue; cyst; gingival recession; postoperative complications; transplantation	38430209	English	Article	Final	Scopus	No	Not relevent
Lin J.; Chen X.; Zhang P.; Xue Y.; Feng Y.; Ni Z.; Tao Y.; Wang Y.; Liu J.	Lin, Jingsen (57226859105); Chen, Xingmei (57226872712); Zhang, Pei (57224356118); Xue, Yu (57202550198); Feng, Yinghui (58938801600); Ni, Zhipeng (57213829091); Tao, Yue (58018380200); Wang, Yafei (57206998076); Liu, Ji (56768708300)	57226859105; 57226872712; 57224356118; 57202550198; 58938801600; 57213829091; 58018380200; 57206998076; 56768708300	Wireless Bioelectronics for In Vivo Pressure Monitoring with Mechanically-Compliant Hydrogel Biointerfaces	2024	Advanced Materials	10.1002/adma.202400181	https://www.scopus.com/inward/record.uri?eid=2-s2.0-85187717772&doi=10.1002%2fadma.202400181&partnerID=40&md5=7e1bcf26b4774092760dd7f2c65b4f19	Recent electronics-tissues biointefacing technology has offered unprecedented opportunities for long-term disease diagnosis and treatment. It remains a grand challenge to robustly anchor the pressure sensing bioelectronics onto specific organs, since the periodically-varying stress generated by normal biological processes may pose high risk of interfacial failures. Here, a general yet reliable ap…	bioelectronics; hydrogel bioadhesion; mechanical compliance; pressure sensor; wireless	38419474	English	Article	Final	Scopus	No	Not relevent
Khalafallah A.M.; Sanghera B.S.; Kader M.; Boddu J.V.; Urakov T.	Khalafallah, Adham M. (57211456630); Sanghera, Bhavjeet S. (58899283000); Kader, Michael (57192652659); Boddu, James V. (57220179270); Urakov, Timur (57189319953)	57211456630; 58899283000; 57192652659; 57220179270; 57189319953	Minimally Invasive Approaches to Spinal Cerebrospinal Fluid Leak Repair: Current Strategies and a Novel Technique	2024	Journal of Personalized Medicine	10.3390/jpm14111090	https://www.scopus.com/inward/record.uri?eid=2-s2.0-85210565773&doi=10.3390%2fjpm14111090&partnerID=40&md5=10f2e0f096cdab95c8bd76bcd04cab50	Spinal cerebrospinal fluid (CSF) leaks can be caused by tears in the dura and are challenging to treat. Traditional methods of treating spinal CSF leakage include nonsurgical management, epidural blood patches (EBP), and direct surgical repair. Minimally invasive surgery (MIS) is rapidly progressing within neurosurgery due to its advantages for patient safety and comfort. Existing MIS techniques …	cerebrospinal fluid leak; ergonomics; flexible endoscope; minimally invasive surgery; spine; wearable heads-up display		English	Article	Final	Scopus	No	Not relevent
Chen H.-Y.; Yang H.; Men C.-E.; Shen C.-H.; Chen H.-M.	Chen, Hsin-Yung (38163237800); Yang, Hsiang (35742355300); Men, Ching-En (59551911600); Shen, Chih-Hui (59552129900); Chen, Hsin-Ming (8072616400)	38163237800; 35742355300; 59551911600; 59552129900; 8072616400	Effect of deep pressure input on autonomic regulation during wisdom tooth extraction: From waiting room to surgery	2025	Journal of Dental Sciences	10.1016/j.jds.2025.02.003	https://www.scopus.com/inward/record.uri?eid=2-s2.0-105001065999&doi=10.1016%2fj.jds.2025.02.003&partnerID=40&md5=fbb08ac68d41810488b6c0095106225c	Background and purpose: Tooth extraction is a common dental procedure associated with heightened anxiety, particularly during the waiting period before treatment. This stress response is regulated by the autonomic nervous system (ANS), comprising the sympathetic nervous system (SNS), which induces excitatory responses, and the parasympathetic nervous system (PsNS), which promotes relaxation. Deep…	Anxiety; Deep pressure; Stress reduction; Tooth extraction; Weighted blanket; Weighted vest		English	Article	Final	Scopus	No	Not relevent
Kim J.-M.; Kang H.-J.; Kim J.-W.; Jang H.; Kim J.-C.; Ju J.-K.; Lee J.-Y.; Kim S.-W.; Shin I.-S.	Kim, Jae-Min (14007693400); Kang, Hee-Ju (52263660900); Kim, Ju-Wan (57190754143); Jang, Hyunseok (57340366800); Kim, Jung-Chul (56031666000); Ju, Jae-Kyun (36086225000); Lee, Ju-Yeon (57203144588); Kim, Sung-Wan (47962371200); Shin, Il-Seon (7103409198)	14007693400; 52263660900; 57190754143; 57340366800; 56031666000; 36086225000; 57203144588; 47962371200; 7103409198	Impact of surgery after injury on SDNN and posttraumatic stress disorder development over two years	2024	Scientific Reports	10.1038/s41598-024-79049-z	https://www.scopus.com/inward/record.uri?eid=2-s2.0-85209177776&doi=10.1038%2fs41598-024-79049-z&partnerID=40&md5=b3246d03160ad1359108082db634526c	This study examined the modifying effects of surgery status on the association between the Standard Deviation of NN Intervals (SDNN) of the heart rate variability and the post-traumatic stress disorder (PTSD) development. Participants with physical injury were recruited from a trauma center and followed for two years. Baseline assessment included SDNN and surgery status. Socio-demographic and cli…	Heart rate variability; Longitudinal study; Posttraumatic stress disorder; SDNN; Surgery	39537680	English	Article	Final	Scopus	No	Not relevent
Peng S.; Wei Y.; Ye L.; Jin X.; Huang L.	Peng, Shuang (57210905781); Wei, Yongbao (54586089600); Ye, Liefu (36723221200); Jin, Xin (59501234000); Huang, Li (59000342300)	57210905781; 54586089600; 36723221200; 59501234000; 59000342300	Application of mobile internet management in the continuing care of patients after radical prostatectomy	2024	Scientific Reports	10.1038/s41598-024-83303-9	https://www.scopus.com/inward/record.uri?eid=2-s2.0-85213523271&doi=10.1038%2fs41598-024-83303-9&partnerID=40&md5=071d33300850f5184ce2b6a152946919	Prostate cancer, a common malignancy in older men, often requires laparoscopic radical prostatectomy, considered the gold standard treatment. However, postoperative complications can significantly impact quality of life and psychological well-being. The emergence of mobile internet health management offers a promising approach for accessible and effective post-discharge care. This study evaluates…	Application effect; Continuing care; Mobile internet management; Prostate cancer; Radical resection	39733026	English	Article	Final	Scopus	No	Not relevent
Shanmugasundaram Prema S.; Ganapathy D.; Shanmugamprema D.	Shanmugasundaram Prema, Suriyaraj (57210202857); Ganapathy, Dhanraj (57188879082); Shanmugamprema, Deepankumar (57207981521)	57210202857; 57188879082; 57207981521	Prehabilitation Strategies: Enhancing Surgical Resilience with a Focus on Nutritional Optimization and Multimodal Interventions	2025	Advances in Nutrition	10.1016/j.advnut.2025.100392	https://www.scopus.com/inward/record.uri?eid=2-s2.0-86000640790&doi=10.1016%2fj.advnut.2025.100392&partnerID=40&md5=27cd979e38ec4227c3135f4fb9f61d85	Surgery imposes significant physiological and psychological stress, often leading to complications, delayed recovery, and prolonged hospital stays. Prehabilitation, a proactive strategy to optimize patients’ resilience before surgery, has emerged as a transformative approach in perioperative care. Nutritional prehabilitation specifically addresses metabolic dysregulation, muscle loss, and immune …	multimodal interventions; nutritional optimization; perioperative care; personalized medicine; prehabilitation; surgical outcomes		English	Review	Final	Scopus	No	Review
Rauf H.; Zhang X.; Hokanson J.S.	Rauf, Hareem (58255189100); Zhang, Xiao (45162010300); Hokanson, John S. (56946422500)	58255189100; 45162010300; 56946422500	A Survey on the Management of Anomalous Aortic Origins of the Coronary Arteries	2024	Pediatric Cardiology	10.1007/s00246-023-03206-w	https://www.scopus.com/inward/record.uri?eid=2-s2.0-85163732164&doi=10.1007%2fs00246-023-03206-w&partnerID=40&md5=efd0046b7309a3dfc734a9940c1c190a	The management of patients with an anomalous aortic origin of a coronary artery (AAOCA) remains controversial despite the publication of the 2017 American Association for Thoracic Surgery (AATS) expert guidelines. We surveyed the American Academy of Pediatrics Section on Cardiology and Cardiac Surgery and the Pediheart.net online community regarding their care of patients with anomalous origins o…	Anomalous aortic origin of a coronary artery; Coronary artery anomalies; Sudden cardiac death; Survey	37389591	English	Article	Final	Scopus	No	Not relevent
Zhong S.; Sun Q.; Wen J.; Zhang Z.; Chen Y.; Ye H.; Huang W.; Zheng J.; Liu H.; Fan X.; Jin J.; Lyu Z.; Li B.; Ma D.; Liao X.	Zhong, Shi (58065679800); Sun, Qizhe (57221942301); Wen, Junlin (57217126954); Zhang, Zhigang (59216834300); Chen, Yong (57953949100); Ye, Hongyu (55234195200); Huang, Weizhao (36077813300); Zheng, Jiewei (59216154000); Liu, Hao (59216503600); Fan, Xiaolan (59216503700); Jin, Jian (59215982200); Lyu, Zhu (59216154100); Li, Binfei (55764437800); Ma, Daqing (8592610600); Liao, Xiaozu (55764947800)	58065679800; 57221942301; 57217126954; 59216834300; 57953949100; 55234195200; 36077813300; 59216154000; 59216503600; 59216503700; 59215982200; 59216154100; 55764437800; 8592610600; 55764947800	Dexmedetomidine attenuates inflammatory response and chronic pain following video-assisted thoracoscopic surgery for lung cancer	2024	Surgery (United States)	10.1016/j.surg.2024.06.001	https://www.scopus.com/inward/record.uri?eid=2-s2.0-85198363330&doi=10.1016%2fj.surg.2024.06.001&partnerID=40&md5=6fd8e8504827ea720e0ca6e6ff906ca8	Background: The objective of the present study was to evaluate the effect of dexmedetomidine administration during video-assisted thoracoscopic surgery for lung cancer on perioperative inflammatory response and chronic post-surgical pain. Methods: A cohort of 152 patients with lung cancer scheduled for elective video-assisted thoracoscopic surgery participated in this randomized controlled trial.…		38997865	English	Article	Final	Scopus	No	Not relevent
Godoy Gonçalves R.C.; Bordini Cardoso R.; Bauer J.; Mendes Dos Santos V.; de Oliveira Jabur R.; Bortoluzzi M.C.	Godoy Gonçalves, Ramon Cesar (59299874200); Bordini Cardoso, Renan (59300020100); Bauer, Jessica (59257400900); Mendes Dos Santos, Vitória (59299729200); de Oliveira Jabur, Roberto (55622733000); Bortoluzzi, Marcelo Carlos (23089942500)	59299874200; 59300020100; 59257400900; 59299729200; 55622733000; 23089942500	Exploring the relationship between anxiety, patient characteristics and pain outcomes in oral surgery under local anesthesia: The measurement problem	2024	Dental and Medical Problems	10.17219/dmp/163255	https://www.scopus.com/inward/record.uri?eid=2-s2.0-85201064314&doi=10.17219%2fdmp%2f163255&partnerID=40&md5=c17821b524570197025180a34f89f9cb	Background. Anxiety during oral surgery can impact patient homeostasis, increase the difficulty of the procedure and create additional stress for the surgeon. Furthermore, it has been associated with more intense and prolonged pain during and after dental treatment. Objectives. The aim of the study is to evaluate the relationship between anxiety, patient characteristics and pain outcomes in oral …	dental anxiety; oral surgery; pain; state-trait anxiety inventory	39121237	English	Article	Final	Scopus	No	Not relevent
Boushra A.F.; Soliman G.F.; Ibrahim W.; Rashed L.A.; El-Meguid E.A.A.; Abouelela Y.S.; Yasin N.A.E.; Gomaa E.; Ali E.; Bastawy N.	Boushra, Amy F. (57209857029); Soliman, Ghada Farouk (57210078676); Ibrahim, Walaa (57194033124); Rashed, Laila Ahmed (6508008709); El-Meguid, Eman Ali Abd (57325272900); Abouelela, Yara S. (57202870597); Yasin, Noha A. E. (57205192345); Gomaa, Enas (57876456400); Ali, Esraa (59533184600); Bastawy, Nermeen (48260890000)	57209857029; 57210078676; 57194033124; 6508008709; 57325272900; 57202870597; 57205192345; 57876456400; 59533184600; 48260890000	Angiotensin 1–7 Attenuates the Development of Ischemia–Reperfusion-Induced Arrhythmia in Rats: Electrophysiology, Molecular, and Immunohistochemical Study	2025	Microscopy Research and Technique	10.1002/jemt.24812	https://www.scopus.com/inward/record.uri?eid=2-s2.0-85216295490&doi=10.1002%2fjemt.24812&partnerID=40&md5=4482f0ffade4ee154f2f47cca008dcd5	Arrhythmia is a common and serious global health problem, contributing to cardiovascular morbidity and mortality. The cardiac muscle is susceptible to ischemia–reperfusion (I/R) injury, which can lead to fatal arrhythmias during open-heart surgery. We investigated the potential prophylactic effect of angiotensin 1–7 (Ang 1–7) using an in vivo rat model of I/R injury and examined the underlying me…	angiotensin 1–7; arrhythmia; ischemia–reperfusion injury; PPAR- γ		English	Article	Article in press	Scopus	No	Not relevent
Solari F.; Barlow E.; Egan R.J.; Lewis W.G.; Carpenter C.	Solari, Francesca (59622353200); Barlow, Emma (59432980900); Egan, R.J. (36191680600); Lewis, Wyn G. (57191828728); Carpenter, Clare (58452913600)	59622353200; 59432980900; 36191680600; 57191828728; 58452913600	Influence of radiation personal protection equipment design on surgeon stress–A randomised repeated-measures crossover study	2025	Injury	10.1016/j.injury.2025.112184	https://www.scopus.com/inward/record.uri?eid=2-s2.0-85216727015&doi=10.1016%2fj.injury.2025.112184&partnerID=40&md5=414282e0bfdad46149e010adb276233b	Introduction: Radiation Personal Protective Equipment (RPPE) is the subject of safety guidance from the British Orthopaedic Association (BOA). This pilot study aimed to examine potential performance differences in Trauma and Orthopaedic (T&O) Higher Surgical Trainees (HST) undertaking simulated Dynamic Hip Screw (DHS) surgery related to different RPPE attire. Methods: Fourteen Higher Surgical Tra…	Personal protective equipment; Radiation PPE; Simulation; Surgical performance; Trauma	39908769	English	Article	Final	Scopus	No	Not relevent
Li G.; Zhou X.; Deng J.; Wang J.; Ai P.; Zeng J.; Ma X.; Liao H.	Li, Guangqi (57209715129); Zhou, Xueyan (57881133600); Deng, Junyue (58097070800); Wang, Jiao (57219261535); Ai, Ping (35774292400); Zeng, Jingyuan (59669492000); Ma, Xuelei (55523405000); Liao, Hu (55192376800)	57209715129; 57881133600; 58097070800; 57219261535; 35774292400; 59669492000; 55523405000; 55192376800	Digital Therapeutics-Based Cardio-Oncology Rehabilitation for Lung Cancer Survivors: Randomized Controlled Trial	2025	JMIR mHealth and uHealth	10.2196/60115	https://www.scopus.com/inward/record.uri?eid=2-s2.0-86000000481&doi=10.2196%2f60115&partnerID=40&md5=2e6707133dce05e9556ee3c0369a5fa4	Background: Lung cancer ranks as the leading cause of cancer-related deaths. For lung cancer survivors, cardiopulmonary fitness is a strong independent predictor of survival, while surgical interventions impact both cardiovascular and pulmonary function. Home-based cardiac telerehabilitation through wearable devices and mobile apps is a substitution for traditional, center-based rehabilitation wi…	app; cancer; cardio-oncology rehabilitation; cardiology; cardiopulmonary; cardiorespiratory fitness; digital health; digital technology; digital therapeutics; exercise prescription; non-small cell lung cancer; oncology; physical activity; quality of life; randomized controlled trial; rehabilitation; survivor; telerehabilitation; wearable	39999435	English	Article	Final	Scopus	No	Not relevent
Rehman U.; Sarwar M.S.; Jarvis S.; Oeppen R.S.; Brennan P.A.	Rehman, Umar (57555872700); Sarwar, Mohammad Sohaib (57557011700); Jarvis, Steve (57316512900); Oeppen, Rachel S. (6602198390); Brennan, Peter A. (7402304465)	57555872700; 57557011700; 57316512900; 6602198390; 7402304465	The critical importance of non-technical skills in developing surgical teams in the digital era	2025	Surgery (United Kingdom)	10.1016/j.mpsur.2025.01.005	https://www.scopus.com/inward/record.uri?eid=2-s2.0-105001062111&doi=10.1016%2fj.mpsur.2025.01.005&partnerID=40&md5=ec37d0abd6a6a090abc06e0027d49abc	Human errors are common in both personal and professional settings. Human factors encompass how individuals and teams interact with each other, their environment, and technology. Fatigue, hydration, nutrition, and stress significantly impact surgical performance and patient safety. Regular breaks, proper hydration, balanced nutrition, and stress management enhance cognitive function and team dyna…	Human factors; medical error; patient safety; surgical technology; teamworking		English	Review	Final	Scopus	No	Review
Li M.; Fu G.; Mo W.; Yan Y.	Li, Mengnan (59701625300); Fu, Guang (59701258800); Mo, Wenjuan (57188715660); Yan, Yuanyuan (57768301700)	59701625300; 59701258800; 57188715660; 57768301700	Summary of best evidence for prevention of postoperative pulmonary complications after surgery for patients undergoing gastric cancer operations	2025	Frontiers in Oncology	10.3389/fonc.2025.1515502	https://www.scopus.com/inward/record.uri?eid=2-s2.0-105000474273&doi=10.3389%2ffonc.2025.1515502&partnerID=40&md5=e593c96bbac9885a0816ae02499fe816	Background: Postoperative pulmonary complications in gastric cancer surgery significantly impact patient recovery and prognosis. These complications, including infections, can increase hospital stays and costs, and even lead to death. Numerous risk factors are involved, such as age, smoking history, and lung function. Although preventive measures exist, a unified and effective strategy is lacking…	best evidence; gastric cancer; intervention strategies; prevention; pulmonary complications		English	Review	Final	Scopus	No	Review
Tu Z.; Xu J.; Dong Z.; Zhang S.; Tan J.	Tu, Zhengxin (57218108705); Xu, Jinghua (26539025500); Dong, Zhenyu (59396282800); Zhang, Shuyou (8375666400); Tan, Jianrong (57216751403)	57218108705; 26539025500; 59396282800; 8375666400; 57216751403	Biomechanical evaluation for bone arthrosis morphology based on reconstructed dynamic kinesiology	2025	Medical Engineering and Physics	10.1016/j.medengphy.2024.104278	https://www.scopus.com/inward/record.uri?eid=2-s2.0-85212836074&doi=10.1016%2fj.medengphy.2024.104278&partnerID=40&md5=31f6f4b671b13d30f1576a6555316847	A biomechanical evaluation method for bone arthrosis morphology based on reconstructed dynamic kinesiology (RDK) is proposed. The hip joint is a ball-and-socket joint, morphologically characterized by an acetabulum with a nearly spherical concavity and uniform curvatures, where Gaussian curvature exhibits negative characteristic. Subsequently, RDK of bone joint morphology is developed, offering d…	Biomechanical evaluation; Bone arthrosis morphology; Conceptual design; Finite element analysis (FEA); Latin hypercube sampling (LHS); Reconstructed dynamic kinesiology (RDK)	39922643	English	Article	Final	Scopus	No	Not relevent
Jiang D.; Hu X.; Qi X.; Liu Y.; Zhang H.; Yang S.	Jiang, Di (59360182800); Hu, Xuan (59360072400); Qi, Xiaoling (59360285000); Liu, Yang (59360182900); Zhang, Hongquan (59359967500); Yang, Song (59360072500)	59360182800; 59360072400; 59360285000; 59360182900; 59359967500; 59360072500	Assessment of the Incidence and Risk Factors of Stress Urinary Incontinence in Women after Cervical Cancer Surgery: A Single-Centre Retrospective Study	2024	Archivos Espanoles de Urologia	10.56434/j.arch.esp.urol.20247708.130	https://www.scopus.com/inward/record.uri?eid=2-s2.0-85205917471&doi=10.56434%2fj.arch.esp.urol.20247708.130&partnerID=40&md5=97c958e6a0c6dd106ad7270c621ed1fd	Background: Stress urinary incontinence (SUI) is a common postoperative complication that significantly affects the quality of life in women who have undergone radical hysterectomy for cervical cancer. This study evaluates the incidence and risk factors associated with SUI in women after cervical cancer surgery. Methods: This case-control study included women diagnosed with cervical cancer who un…	hysterectomy; logistic regression; risk factors; stress urinary incontinence	39385489	English	Article	Final	Scopus	No	Not relevent
Nishihara M.; Shinohara K.; Ikeda S.; Akahoshi T.; Tsutsui H.	Nishihara, Masaaki (49963971400); Shinohara, Keisuke (55250127200); Ikeda, Shota (57224495823); Akahoshi, Tomohiko (7005909486); Tsutsui, Hiroyuki (7101651434)	49963971400; 55250127200; 57224495823; 7005909486; 7101651434	Impact of sympathetic hyperactivity induced by brain microglial activation on organ damage in sepsis with chronic kidney disease	2024	Journal of Intensive Care	10.1186/s40560-024-00742-2	https://www.scopus.com/inward/record.uri?eid=2-s2.0-85202966293&doi=10.1186%2fs40560-024-00742-2&partnerID=40&md5=114bce1eeaa4af99a38d4e342bca5670	Background: Sympathetic nerve activity (SNA) plays a central role in the pathogenesis of several diseases such as sepsis and chronic kidney disease (CKD). Activation of microglia in the paraventricular nucleus of the hypothalamus (PVN) has been implicated in SNA. The mechanisms responsible for the adverse prognosis observed in sepsis associated with CKD remain to be determined. Therefore, we aime…	Chronic kidney disease; Microglia; Paraventricular nucleus of the hypothalamus; Sepsis; Sympathetic nerve activity		English	Article	Final	Scopus	No	Not relevent
Kadier T.; Zhang Y.-G.; Jing Y.-X.; Weng Z.-Y.; Liao S.-S.; Luo J.; Ding K.; Cao C.; Chen R.; Meng Q.-T.	Kadier, Tulanisa (57565391300); Zhang, Yi-guo (57383959700); Jing, Yi-xin (57383313200); Weng, Zi-yi (59133366600); Liao, Shi-shi (57566367300); Luo, Jie (57565784800); Ding, Ke (57211218499); Cao, Chen (55001345800); Chen, Rong (56925751400); Meng, Qing-tao (8424461600)	57565391300; 57383959700; 57383313200; 59133366600; 57566367300; 57565784800; 57211218499; 55001345800; 56925751400; 8424461600	MCU inhibition protects against intestinal ischemia‒reperfusion by inhibiting Drp1-dependent mitochondrial fission	2024	Free Radical Biology and Medicine	10.1016/j.freeradbiomed.2024.05.024	https://www.scopus.com/inward/record.uri?eid=2-s2.0-85193463069&doi=10.1016%2fj.freeradbiomed.2024.05.024&partnerID=40&md5=68b64b01b086922f615346b2a9dfd4f9	Intestinal ischemia‒reperfusion (IIR) injury is a common complication of surgery, but clear molecular insights and valuable therapeutic targets are lacking. Mitochondrial calcium overload is an early sign of various diseases and is considered a vital factor in ischemia‒reperfusion injury. The mitochondrial calcium uniporter (MCU), which is located on the inner mitochondrial membrane, is the prima…	Intestinal ischemia-reperfusion injury; MCU; Mitochondrial calcium overload; Mitochondrial dynamics	38763207	English	Article	Final	Scopus	No	Not relevent
Zhou Y.-L.; Liu S.-M.; Cao W.-F.; Cao X.-M.; Wu L.-F.; Wen A.	Zhou, Yong-Liang (57580632600); Liu, Shi-Min (57221490974); Cao, Wen-Feng (35721422100); Cao, Xian-Min (57215603347); Wu, Ling-Feng (57205138683); Wen, An (57200607846)	57580632600; 57221490974; 35721422100; 57215603347; 57205138683; 57200607846	Staged angioplasty in 2 patients with severe carotid artery stenosis: A case report and literature review	2024	Medicine (United States)	10.1097/MD.0000000000040032	https://www.scopus.com/inward/record.uri?eid=2-s2.0-85206558279&doi=10.1097%2fMD.0000000000040032&partnerID=40&md5=e9e9834ba2588b5f8d77dac028c9ccf9	Rationale: Cerebral infarction is a common ischemic cerebrovascular disease, associated with high rates of morbidity, disability, and recurrence, that can seriously affect patient physical and mental health, as well as quality of life. Carotid artery stenosis is an independent risk factor of cerebral infarction. Following rapid developments in interventional technology and materials science, caro…	carotid artery stenosis; carotid artery stenting; hyperperfusion; staged angioplasty	39465727	English	Article	Final	Scopus	No	Not relevent
Khan S.; Ullah S.; Ullah K.; Almutairi S.; Aftan S.	Khan, Sangeen (57207218623); Ullah, Sehat (56071344100); Ullah, Khalil (57190384525); Almutairi, Sulaiman (57217311578); Aftan, Sulaiman (58076777600)	57207218623; 56071344100; 57190384525; 57217311578; 58076777600	Implementing Autonomous Control in the Digital-Twins-Based Internet of Robotic Things for Remote Patient Monitoring	2024	Sensors	10.3390/s24175840	https://www.scopus.com/inward/record.uri?eid=2-s2.0-85203850071&doi=10.3390%2fs24175840&partnerID=40&md5=ad5f32a55beb467a9d0b29bea56a4024	Conventional patient monitoring methods require skin-to-skin contact, continuous observation, and long working shifts, causing physical and mental stress for medical professionals. Remote patient monitoring (RPM) assists healthcare workers in monitoring patients distantly using various wearable sensors, reducing stress and infection risk. RPM can be enabled by using the Digital Twins (DTs)-based …	autonomous robots; digital twins; Internet of Robotic Things; Internet of Things; remote patient monitoring		English	Article	Final	Scopus	No	Not relevent
Cha J.S.; Athanasiadis D.I.; Asadi H.; Stefanidis D.; Nussbaum M.A.; Yu D.	Cha, Jackie S. (57215279628); Athanasiadis, Dimitrios I. (57191887316); Asadi, Hamed (57205717985); Stefanidis, Dimitrios (8543232800); Nussbaum, Maury A. (7102451255); Yu, Denny (55190007200)	57215279628; 57191887316; 57205717985; 8543232800; 7102451255; 55190007200	Evaluation of a passive arm-support exoskeleton for surgical team members: Results from live surgeries	2024	Journal of Safety Research	10.1016/j.jsr.2024.02.003	https://www.scopus.com/inward/record.uri?eid=2-s2.0-85187282472&doi=10.1016%2fj.jsr.2024.02.003&partnerID=40&md5=07fb6d970524081b6d272d61f55015fd	Background: Musculoskeletal symptoms and injuries adversely impact the health of surgical team members and their performance in the operating room (OR). Though ergonomic risks in surgery are well-recognized, mitigating these risks is especially difficult. In this study, we aimed to assess the impacts of an exoskeleton when used by OR team members during live surgeries. Methods: A commercial passi…	Ergonomics; Operating room; Usability; Work-related musculoskeletal disorders	38858056	English	Article	Final	Scopus	No	Not relevent
Home P.D.	Home, Philip D. (24518319800)	24518319800	An overview of insulin therapy for the non-specialist	2025	Diabetes, Obesity and Metabolism	10.1111/dom.16280	https://www.scopus.com/inward/record.uri?eid=2-s2.0-86000240987&doi=10.1111%2fdom.16280&partnerID=40&md5=583bb123cbabbdb2e87ed1fa15b16fda	Nearly all health professionals, whatever their practice or speciality, now have contact with a significant number of insulin-using people with diabetes. People with type 1 diabetes are nearly universally managed on more complex insulin regimens, increasingly with complex support technology, and with some understanding of the concepts underlying these needed by anyone with responsibility for othe…	biosimilars; diabetes care; insulin; insulin therapy; primary care; secondary care; type 1 diabetes; type 2 diabetes	40035222	English	Article	Article in press	Scopus	No	Not relevent
Pang S.; Huang H.; Zhu Y.; Zhou R.; Tan D.; Zhang Y.; Wu M.	Pang, Si (59704539600); Huang, Haobo (59704364700); Zhu, Yunlong (59704179800); Zhou, Rong (59704727200); Tan, Dan (59705255900); Zhang, Yuqing (59704364800); Wu, Mingxing (56681541100)	59704539600; 59704364700; 59704179800; 59704727200; 59705255900; 59704364800; 56681541100	Takotsubo syndrome following mitral transcatheter edge-to-edge repair: a case report and literature review	2025	Frontiers in Cardiovascular Medicine	10.3389/fcvm.2025.1516080	https://www.scopus.com/inward/record.uri?eid=2-s2.0-105000683439&doi=10.3389%2ffcvm.2025.1516080&partnerID=40&md5=40da76e4ad10058a339a7baafbfc2458	Background: Takotsubo syndrome (TTS), characterized by transient wall motion aberrations and clinical manifestations akin to acute coronary syndrome, predominantly arises from significant physical or emotional stress, often throughout the perioperative period. The prevalence and mechanisms of this condition remain inadequately elucidated, particularly in the context of transcatheter valvular dise…	mitral regurgitation; mitral valve repair; postoperative complications; Takotsubo cardiomyopathy; Takotsubo syndrome		English	Article	Final	Scopus	No	Not relevent
Hay-Smith E.J.C.; Starzec-Proserpio M.; Moller B.; Aldabe D.; Cacciari L.; Pitangui A.C.R.; Vesentini G.; Woodley S.J.; Dumoulin C.; Frawley H.C.; Jorge C.H.; Morin M.; Wallace S.A.; Weatherall M.	Hay-Smith, E Jean C (6507193138); Starzec-Proserpio, Małgorzata (57196484211); Moller, Brittany (58454370300); Aldabe, Daniela (54402260900); Cacciari, Licia (57191469200); Pitangui, Ana Carolina R (26639778800); Vesentini, Giovana (57159994300); Woodley, Stephanie J (8579049500); Dumoulin, Chantale (7005689768); Frawley, Helena C (8402518300); Jorge, Cristine H (59208193100); Morin, Mélanie (710…	6507193138; 57196484211; 58454370300; 54402260900; 57191469200; 26639778800; 57159994300; 8579049500; 7005689768; 8402518300; 59208193100; 7102994310; 8444534000; 7005681783	Comparisons of approaches to pelvic floor muscle training for urinary incontinence in women	2024	Cochrane Database of Systematic Reviews	10.1002/14651858.CD009508.pub2	https://www.scopus.com/inward/record.uri?eid=2-s2.0-84856242648&doi=10.1002%2f14651858.CD009508.pub2&partnerID=40&md5=b11e67d0d1e2ee17c90cc481293bba9d	Background: Pelvic floor muscle training (PFMT) is a recommended treatment for female stress, urgency, and mixed urinary incontinence. Training varies in exercise type (pelvic floor muscles contracting with and without other muscles), dose, and delivery (e.g. amount and type of supervision). Objectives: To assess the effects of alternative approaches (exercise type, dose, and delivery) to pelvic …		22161451	English	Review	Final	Scopus	No	Review
Wu D.; Jin B.; Li J.; Chen T.; Gu T.	Wu, Dan (59137806500); Jin, Bixia (59138116600); Li, Jie (59651347400); Chen, Ting (58055924500); Gu, Tengfei (58080052600)	59137806500; 59138116600; 59651347400; 58055924500; 58080052600	The impact of whole-process visualization collaborative nursing discussions education on perioperative symptoms and emotional well-being in radical prostatectomy patients	2024	International Urology and Nephrology	10.1007/s11255-024-04088-4	https://www.scopus.com/inward/record.uri?eid=2-s2.0-85193798396&doi=10.1007%2fs11255-024-04088-4&partnerID=40&md5=9c1768af0f1803d8ed4728b4b43576c1	Objective: Prostate cancer is one of the most common malignant neoplasms in elderly males, with radical prostatectomy being the established therapeutic approach for localized disease. Patients undergoing this surgical procedure frequently experience increased negative emotions and symptomatology during the perioperative period, likely due to concerns about the illness and its treatment. The prese…	Anxiety and depression; Fear of disease progression; Nursing discussion; Radical prostatectomy; Symptom score; Whole-process visualization education	38776055	English	Article	Final	Scopus	No	Not relevent
Barbotti A.; Beuriat P.-A.; Toutikian A.; Mottolese C.; Vinchon M.; Szathmari A.; Di Rocco F.	Barbotti, Arianna (57283085800); Beuriat, Pierre-Aurélien (56162835300); Toutikian, Anthony (59325076800); Mottolese, Carmine (8156836300); Vinchon, Matthieu (7004650679); Szathmari, Alexandru (8985798900); Di Rocco, Federico (56133996500)	57283085800; 56162835300; 59325076800; 8156836300; 7004650679; 8985798900; 56133996500	Neurosurgical applications of the exoscope: from in vitro studies to real-life surgical use in selective dorsal rhizotomy	2024	Neurochirurgie	10.1016/j.neuchi.2024.101586	https://www.scopus.com/inward/record.uri?eid=2-s2.0-85203834153&doi=10.1016%2fj.neuchi.2024.101586&partnerID=40&md5=2674a82a286631453d1bc23a9b25adf7	Background: The microscope has been the gold standard in neurosurgical practice due to its ability to magnify anatomical structures. However, it has limitations, including restricted visual fields and ergonomic challenges that can lead to surgeon fatigue and musculoskeletal issues. The exoscope is an emerging technology that may address these limitations by offering comparable magnification with …	Ergonomics; Exoscope 3D; Microscope; Neurosurgery; Selective dorsal rhizotomy (SDR); Surgical field	39278164	English	Article	Final	Scopus	No	Not relevent
Soni S.; Ritchie A.M.A.; Liu S.; Pacilli M.; Nataraja R.M.	Soni, Suvarna (59178754500); Ritchie, Angus M. A. (58529278100); Liu, Sue (57954934800); Pacilli, Maurizio (6602837406); Nataraja, Ramesh M. (13806706400)	59178754500; 58529278100; 57954934800; 6602837406; 13806706400	Using wearable technology for Posture Regulation to Improve Surgical Ergonomics in the paediatric operating room: the UPRISE trial: a pilot study	2024	Surgical Endoscopy	10.1007/s00464-024-10933-5	https://www.scopus.com/inward/record.uri?eid=2-s2.0-85196382361&doi=10.1007%2fs00464-024-10933-5&partnerID=40&md5=3bef03a03cf20463e88e3a0011071eab	Background: The rising prevalence of work-related musculoskeletal disorders has numerous physical, financial, and mental repercussions for surgeons. This study aims to establish whether the use of a wearable posture device can improve the operating time spent in suboptimal, high-risk postures. Methods: Surgeons were recruited in Phase 1 of this prospective randomised study and baseline postural d…	Ergonomics; Musculoskeletal diseases; Paediatric surgery; Posture; Wearable technology	38902409	English	Article	Final	Scopus	No	Not relevent
Xiao R.; Patel R.; Rozental T.; Schurko B.; Shoji M.; Harper C.	Xiao, Ryan (57193197593); Patel, Roshan (59533553900); Rozental, Tamara (6603663865); Schurko, Brian (57199637224); Shoji, Monica (56896775100); Harper, Carl (57204647973)	57193197593; 59533553900; 6603663865; 57199637224; 56896775100; 57204647973	Evaluation of a Multispecialty Mobile Health App: Pilot Study	2025	Journal of Hand Surgery Global Online	10.1016/j.jhsg.2024.12.003	https://www.scopus.com/inward/record.uri?eid=2-s2.0-105001064483&doi=10.1016%2fj.jhsg.2024.12.003&partnerID=40&md5=c5ad1228f7888590e2567e8bb42f9fed	Purpose: Educational mobile apps have been studied in multiple surgical disciplines, evaluating a wide range of possible benefits with varying success in improving overall quality of life after surgery. We hypothesize that utilization of a mobile health app in the perioperative setting will be easy to use and will improve patient satisfaction with care for patients undergoing hand surgery. Method…	Application; Hand surgery; Health; Mobile; Pilot study		English	Article	Final	Scopus	No	Not relevent
Narayanan A.; Cavadino A.; Fisher J.P.; Khashram M.	Narayanan, Anantha (57202716144); Cavadino, Alana (55246086700); Fisher, James P. (35248050600); Khashram, Manar (26767770100)	57202716144; 55246086700; 35248050600; 26767770100	The effect of music on the operating surgeon: a pilot randomized crossover trial (the MOSART study)	2024	ANZ Journal of Surgery	10.1111/ans.18877	https://www.scopus.com/inward/record.uri?eid=2-s2.0-85182983348&doi=10.1111%2fans.18877&partnerID=40&md5=c0a7e69f1ee6e7c2848496b4e7993f6c	Objective: The experience of stress is common among surgeons while working in the operating theatre (OT). Understanding and finding ways to mitigate this stress is important for optimizing surgical quality and maintaining clinician wellbeing. In this pilot study, we tested the feasibility and reported the outcomes of measuring the effect of background music on intra-operative surgeon stress in th…	breast surgery; human factors; music; other categories; surgical quality; vascular surgery; well being	38263368	English	Article	Final	Scopus	No	Not relevent
Cherniy V.I.; Myrona V.S.	Cherniy, Volodymyr I. (59189144000); Myrona, Vitalii S. (59034208600)	59189144000; 59034208600	Comparison of the effectiveness of regional anesthesia under ultrasound guidance and tumescent anesthesia in the application of modern surgical treatment methods for chronic venous disease of the lower extremities	2024	Wiadomosci lekarskie (Warsaw, Poland : 1960)	10.36740/WLek/197147	https://www.scopus.com/inward/record.uri?eid=2-s2.0-85213913589&doi=10.36740%2fWLek%2f197147&partnerID=40&md5=318c6224c9066f4c01d4bc90a1164373	OBJECTIVE: Aim: To compare the effectiveness of tumescent anesthesia and regional anesthesia under ultrasound guidance in terms of their impact on nociceptive and stress systems, as well as systemic hemodynamics, in patients with chronic venous disease of the lower extremities, undergoing surgical treatment. PATIENTS AND METHODS: Materials and Methods: Fifty patients (average age 48 ±15 years; 19…	femoral nerve block ; endovenous laser ablation ; miniphlebectomy ; pain ; Visual Analogue Scale ; sciatic nerve block (popliteal fossa)	39715108	English	Article	Final	Scopus	No	Not relevent
Şerban I.B.; Dritsa D.; Campero Jurado I.; Houben S.; Brombacher A.; Ten Cate D.; Janssen L.; Heijmans M.	Şerban, Irina Bianca (58119181300); Dritsa, Dimitra (57202939912); Campero Jurado, Israel (57218900392); Houben, Steven (55247206500); Brombacher, Aarnout (12755972200); Ten Cate, David (36964010100); Janssen, Loes (56308597800); Heijmans, Margot (57204431950)	58119181300; 57202939912; 57218900392; 55247206500; 12755972200; 36964010100; 56308597800; 57204431950	"I just see numbers, but how do you feel about your training?": Clinicians' Data Needs in Telemonitoring for Colorectal Cancer Surgery Prehabilitation	2023	Proceedings of the ACM Conference on Computer Supported Cooperative Work, CSCW	10.1145/3584931.3607006	https://www.scopus.com/inward/record.uri?eid=2-s2.0-85176230092&doi=10.1145%2f3584931.3607006&partnerID=40&md5=d4bab88b1377c532fb6df01e9866d6aa	Prehabilitation for colorectal cancer (CRC) surgery is a multimodal lifestyle change program that prevents postoperative complications. While telemonitoring (TM) during prehabilitation is still in its infancy, this technology is currently being explored to build an understanding of patients' lifestyles outside the clinic. However, one prevalent design problem is fitting TM systems in clinicians' …	Decision-support systems; Patient telemonitoring data; Prehabilitation for cancer surgery		English	Conference paper	Final	Scopus	No	Conference
Yang S.; Qiu J.; Wang C.; Li G.; Tong H.	Yang, Shuyun (59125459400); Qiu, Jingsong (59125794000); Wang, Chi (59125284700); Li, Guocai (55602322700); Tong, Hongshuang (56890402000)	59125459400; 59125794000; 59125284700; 55602322700; 56890402000	Clinical Anesthesia of Geriatric Percutaneous Kyphoplasty: A Comparative Study of Different Injection Levels for Erector Spinae Plane Block	2024	International Journal of Gerontology	10.6890/IJGE.202404_18(2).0008	https://www.scopus.com/inward/record.uri?eid=2-s2.0-85192956009&doi=10.6890%2fIJGE.202404_18%282%29.0008&partnerID=40&md5=0f137fbe4ee4c24c854607b642c490be	Objective: To compare the clinical anesthesia outcomes of different segmental erector spinae plane block (ESPB) under ultrasound guidance in elderly patients undergoing percutaneous kyphoplasty (PKP). Methods: From January to December 2022, patients who underwent ESPB-guided PKP at Shenzhen Hospital (Fu Tian) of Guangzhou University of Chinese Medicine were randomly divided into two groups: M gro…	aged; kyphoplasty; nerve block; spinal fractures		English	Article	Final	Scopus	No	Not relevent
Louie P.K.; Alostaz M.; Bansal A.; Drolet C.E.; Gyawali P.; Khan N.; Vivelo N.; Farrokhi F.	Louie, Philip K. (56348071800); Alostaz, Murad (58042075700); Bansal, Aiyush (58595868900); Drolet, Caroline E. (56660541100); Gyawali, Purnima (58831864500); Khan, Nadia (58550726500); Vivelo, Nicole (58764090800); Farrokhi, Farrokh (8415226600)	56348071800; 58042075700; 58595868900; 56660541100; 58831864500; 58550726500; 58764090800; 8415226600	A Tubular-Mounted Digital Camera Versus Optical Surgical Microscope for Minimally Invasive Lumbar Decompression Surgery: The Impact on Operative Times, Ergonomics, and Workflow	2024	World Neurosurgery	10.1016/j.wneu.2024.01.036	https://www.scopus.com/inward/record.uri?eid=2-s2.0-85185603923&doi=10.1016%2fj.wneu.2024.01.036&partnerID=40&md5=5652161b56ca82e148088d9425ea89ab	Objective: Understanding ergonomic impact is foundational to critically evaluating value and safety of enabling technologies in minimally invasive spine surgeries. This study assessed the impact of a tubular-mounted digital camera (TMDC) versus an optical surgical microscope (OSM) in single-level minimally invasive spine surgeries on operative times, durotomy rate, surgeon ergonomics, safety, and…	Ergonomics; Minimally invasive; Spine surgery; Surgical microscope; Tubular-mounted digital camera	38218447	English	Article	Final	Scopus	No	Not relevent
Gadangi P.V.; Lambert B.S.; Goble H.; Harris J.D.; McCulloch P.C.	Gadangi, Pranav V. (57216263933); Lambert, Bradley S. (35310837800); Goble, Haley (57302522100); Harris, Joshua D. (36139215200); McCulloch, Patrick C. (8603056300)	57216263933; 35310837800; 57302522100; 36139215200; 8603056300	Validated Wearable Device Shows Acute Postoperative Changes in Sleep Patterns Consistent With Patient-Reported Outcomes and Progressive Decreases in Device Compliance After Shoulder Surgery	2023	Arthroscopy, Sports Medicine, and Rehabilitation	10.1016/j.asmr.2023.100783	https://www.scopus.com/inward/record.uri?eid=2-s2.0-85168319647&doi=10.1016%2fj.asmr.2023.100783&partnerID=40&md5=5d8f25117f5ef94d94a038d16b411095	Purpose: To assess the utility of a validated wearable device (VWD) in examining preoperative and postoperative sleep patterns and how these data compare to patient-reported outcomes (PROs) after rotator cuff repair (RCR) or total shoulder arthroplasty (TSA). Methods: Male and female adult patients undergoing either RCR or TSA were followed up from 34 days preoperatively to 6 weeks postoperativel…			English	Article	Final	Scopus	No	Not relevent
Ally A.M.	Ally, Abdallah Mrindoko (58533096300)	58533096300	Legal and regulatory framework for mobile banking in Tanzania	2024	International Journal of Law and Management	10.1108/IJLMA-12-2022-0268	https://www.scopus.com/inward/record.uri?eid=2-s2.0-85169112255&doi=10.1108%2fIJLMA-12-2022-0268&partnerID=40&md5=96f55587ea2e51581c530ccb53d8b792	Purpose: This paper aims to assess the legal and regulatory framework for mobile banking (M-banking) in Tanzania. The technological development in information and communication technologies has converted a mobile phone from a simple communication device to a very complex instrument that allows people to perform various digital transactions and extra operations such as web browsing and email readi…	BoT; M-banking; MNOs; TCRA		English	Article	Final	Scopus	No	Not relevent
Soman S.; Ezziane Z.	Soman, Sruthi (59547021100); Ezziane, Zoheir (6602421785)	59547021100; 6602421785	Leveraging Tech Towards Keeping Ahead of Cyber Threats and Alleviating Security Analysts’ Alert Fatigue	2024	Lecture Notes in Networks and Systems	10.1007/978-981-97-4892-1_1	https://www.scopus.com/inward/record.uri?eid=2-s2.0-85217270531&doi=10.1007%2f978-981-97-4892-1_1&partnerID=40&md5=fcc9fbaa1f82d7f7bcfa97722ea15375	When talking about the various domains in information security, incident response is one of the domains that many organisations fail to implement properly. Among the multiple challenges that contribute to the below-par state of incident response, alert fatigue has been often regarded as the elephant in the room. The strain on cybersecurity teams is great in the fast-paced world of cybersecurity, …			English	Conference paper	Final	Scopus	No	Conference
Anton N.E.; Collings A.; Athanasiadis D.I.; Giannopoulos S.; Kalantar-Motamedi S.-M.; Ahmed R.; Hays G.P.; Ritter E.M.; Stefanidis D.	Anton, Nicholas E. (56684802000); Collings, Amelia (57272612700); Athanasiadis, Dimitrios I. (57191887316); Giannopoulos, Spyridon (57200880420); Kalantar-Motamedi, Seyed-Mohammad (58144509700); Ahmed, Rami (55541487600); Hays, Geoffrey P. (36190559900); Ritter, E. Matthew (35518395300); Stefanidis, Dimitrios (8543232800)	56684802000; 57272612700; 57191887316; 57200880420; 58144509700; 55541487600; 36190559900; 35518395300; 8543232800	Relationship between stress and resident non-technical skills during interdisciplinary trauma simulations	2023	Surgery (United States)	10.1016/j.surg.2023.05.024	https://www.scopus.com/inward/record.uri?eid=2-s2.0-85163796975&doi=10.1016%2fj.surg.2023.05.024&partnerID=40&md5=47e948da31e1fe79d2c4afa2e4dc830e	Background: Non-technical skills, such as communication and situation awareness, are vital for patient care and effective surgical team performance. Previous research has found that residents’ perceived stress is associated with poorer non-technical skills; however, few studies have investigated the relationship between objectively assessed stress and non-technical skills. Accordingly, the purpos…		37394343	English	Article	Final	Scopus	No	Not relevent
Piazza C.; Gennarini F.; Montenegro C.; Lancini D.; Bon F.D.; Zigliani G.; De Palma G.; Lopomo N.F.; Sala E.	Piazza, Cesare (55589573800); Gennarini, Francesca (57905010700); Montenegro, Claudia (57904414000); Lancini, Davide (56016495500); Bon, Francesca Del (35091001000); Zigliani, Gabriele (57223842648); De Palma, Giuseppe (58023165900); Lopomo, Nicola Francesco (55120444000); Sala, Emma (7004450812)	55589573800; 57905010700; 57904414000; 56016495500; 35091001000; 57223842648; 58023165900; 55120444000; 7004450812	Transoral laser exoscopic surgery of the larynx: state of the art and comparison with traditional transoral laser microsurgery	2024	Acta Otorhinolaryngologica Italica	10.14639/0392-100X-suppl.1-44-2024-N2850	https://www.scopus.com/inward/record.uri?eid=2-s2.0-85193207365&doi=10.14639%2f0392-100X-suppl.1-44-2024-N2850&partnerID=40&md5=903847ff9dd5f64d7975145ec6e88153	Objective. To evaluate the efficacy of transoral laser exoscopic surgery (TOLES) in a unicentric series of patients affected by benign and malignant glottic and supraglottic lesions, and compare outcomes with those of transoral laser microsurgery (TOLMS). Methods. To demonstrate the non-inferiority of TOLES in terms of operative time, margin status and complication rates, we compared outcomes of …	ergonomics; exoscope; larynx; microscope; oncologic outcomes; transoral surgery	38745511	English	Article	Final	Scopus	No	Not relevent
			11th International Work-Conference on Bioinformatics and Biomedical Engineering, IWBBIO 2024	2024	Lecture Notes in Computer Science (including subseries Lecture Notes in Artificial Intelligence and Lecture Notes in Bioinformatics)		https://www.scopus.com/inward/record.uri?eid=2-s2.0-85203158031&partnerID=40&md5=5a886dd08535efc80d1e727ca508d604	The proceedings contain 54 papers. The special focus in this conference is on Bioinformatics and Biomedical Engineering. The topics include: GPACDA – circRNA-Disease Association Prediction with Generating Polynomials; Bioinformatics Analysis Provides Insight into the Identification of miRNAs as Transcriptional Regulators in Respiratory Syncytial Virus Infection; risk Factors of Recurrence and Met…			English	Conference review	Final	Scopus	No	Conference
Baymurat A.C.; Tokgoz M.A.; Abdulaliyev F.; Tosun M.F.; Can M.M.; Senkoylu A.	Baymurat, Alim Can (56072476700); Tokgoz, Mehmet Ali (57192313538); Abdulaliyev, Ferid (58775281600); Tosun, Muhammed Furkan (56506718200); Can, Mustafa Melik (58990104600); Senkoylu, Alpaslan (14050911400)	56072476700; 57192313538; 58775281600; 56506718200; 58990104600; 14050911400	Which lumbar vertebra should be the lowest level of fusion in adolescent idiopathic scoliosis of Lenke types 5 and 6?	2024	Acta Orthopaedica et Traumatologica Turcica	10.5152/j.aott.2024.23204	https://www.scopus.com/inward/record.uri?eid=2-s2.0-85193587845&doi=10.5152%2fj.aott.2024.23204&partnerID=40&md5=38018943b5d400b2e5d63c856cc7654e	Objective: It is important to protect the mobile segment in the lumbar region in scoliosis surgery. The aim of this study was to compare the clinical and radiological results of patients who underwent surgery for a diagnosis of adolescent idiopathic scoliosis (AIS) with the lowest instrumented vertebra (LIV) at L3 or L4 level. Methods: The study included 36 patients who underwent surgical treatme…	Adolescent Idiopathic Scoliosis; Lenke classification; Lowest instrumented vertebra; Lumbar; Thoracolumbar	39128106	English	Article	Final	Scopus	No	Not relevent
Frandsen M.N.; Varnum C.; Foss N.B.; Mehlsen J.; Kehlet H.	Frandsen, Mikkel Nicklas (57201458529); Varnum, Claus (55766354400); Foss, Nicolai Bang (7005282195); Mehlsen, Jesper (55790123300); Kehlet, Henrik (36037127700)	57201458529; 55766354400; 7005282195; 55790123300; 36037127700	Time-course of heart rate variability after total hip arthroplasty	2024	Journal of Clinical Monitoring and Computing	10.1007/s10877-023-00992-9	https://www.scopus.com/inward/record.uri?eid=2-s2.0-85152698781&doi=10.1007%2fs10877-023-00992-9&partnerID=40&md5=0eadea0a785b83f96bf3434cc12e6988	Heart rate variability (HRV) is a measure of the autonomic nervous system function and possibly related to postoperative outcome. Despite several HRV studies in different surgical settings, optimal indices and timepoints for measuring have not been adequately determined. Consequently, there is a need for detailed descriptive procedure-specific studies on the time-course of perioperative HRV withi…	Enhanced recovery after surgery; Heart rate variability; Orthostatic intolerance; Surgical risk stratification; Total hip arthroplasty	37052614	English	Article	Final	Scopus	No	Not relevent
Ehooman F.; Poupineau M.; Kattou F.; Elmaleh Y.; Zanoun N.	Ehooman, Franck (57205347850); Poupineau, Matthieu (56695232900); Kattou, Fehmi (57205588388); Elmaleh, Yoann (57205454123); Zanoun, Nabil (58578348000)	57205347850; 56695232900; 57205588388; 57205454123; 58578348000	Comparison of cardiac MNR and ultrasonography for preoperative cardiac evaluation; [Changement de paradigme dans l’évaluation préopératoire : IRM vs échocardiographie]	2024	Praticien en Anesthesie Reanimation	10.1016/j.pratan.2024.03.012	https://www.scopus.com/inward/record.uri?eid=2-s2.0-85189885553&doi=10.1016%2fj.pratan.2024.03.012&partnerID=40&md5=556238696c58ffcc1d23c1c967fe816f	Preoperative cardiac assessment is critical in patients scheduled for non-cardiac major surgery and/or at risk of cardiovascular perioperative complications. The first line evaluation relies on questioning the patient and performing ECG and transthoracic echocardiography examination. Cardiac stress tests (6MWD, ECG or echocardiography) provide further information about functional tolerance and th…	Cardiac echography; Cardiac MNR; Preoperative assessment		English	Article	Final	Scopus	No	Not relevent
Wu C.-H.; Wu H.-K.; Tsai P.-J.; Lin C.-L.	Wu, Cheng-Hsien (57194584444); Wu, Hsiao-Kuan (59203240400); Tsai, Pei-Jung (59201884800); Lin, Chun-Li (35199698700)	57194584444; 59203240400; 59201884800; 35199698700	Early monitoring for 3D-printed patient-specific mandible reconstructive implant biomechanical behavior under different occlusal conditions using a wireless module system	2024	International Journal of Bioprinting	10.36922/ijb.2553	https://www.scopus.com/inward/record.uri?eid=2-s2.0-85197387413&doi=10.36922%2fijb.2553&partnerID=40&md5=57e2a01c4fe4184782026cd36b44b659	Three-dimensional (3D) printing technology used to manufacture patient-specific, large-scale medical implants has become increasingly prevalent. Nevertheless, early biomechanics monitoring can enhance the implantation success rate. This study developed a wireless module system (WMS) for strain gauge measurement that can be placed within the implant to achieve early biomechanical behavior detectio…	3D-printed implant; Biomechanics; Mandibular defect; Patient-specific; Wireless		English	Article	Final	Scopus	No	Not relevent
Orgil Z.; Karthic A.; Bell N.F.; Heisterberg L.M.; Williams S.E.; Ding L.; Kashikar-Zuck S.; King C.D.; Olbrecht V.A.	Orgil, Zandantsetseg (58077952500); Karthic, Anitra (58079720700); Bell, Nora F. (58131358100); Heisterberg, Lisa M. (58978189600); Williams, Sara E. (57020418300); Ding, Lili (36022230300); Kashikar-Zuck, Susmita (6602878159); King, Christopher D. (34877256100); Olbrecht, Vanessa A. (14068989900)	58077952500; 58079720700; 58131358100; 58978189600; 57020418300; 36022230300; 6602878159; 34877256100; 14068989900	Use of Biofeedback-Based Virtual Reality in Pediatric Perioperative and Postoperative Settings: Observational Study	2024	JMIR Perioperative Medicine	10.2196/48959	https://www.scopus.com/inward/record.uri?eid=2-s2.0-85205225555&doi=10.2196%2f48959&partnerID=40&md5=5ef811e8a8a6e4078ceea54d7cf8257a	Background: Biofeedback-based virtual reality (VR-BF) is a novel, nonpharmacologic method for teaching patients how to control their breathing, which in turn increases heart rate variability (HRV) and may reduce pain. Unlike traditional forms of biofeedback, VR-BF is delivered through a gamified virtual reality environment, increasing the accessibility of biofeedback. This is the first study to s…	acceptability; acute pain; adolescents; anxiety; biofeedback; biofeedback-based virtual reality; children; feasibility; pain; pain reduction; pediatrics; perioperative management; postoperative; postoperative pain; virtual reality		English	Article	Final	Scopus	No	Not relevent
Gernier F.; Grellard J.-M.; Dupont C.; Castel H.; Fernette M.; Lahaye F.; Charles R.-M.; Leroux T.; Ory C.; Faveyrial A.; Morel A.; Emile G.; Levy C.; Segura C.; Allouache D.; Johnson A.; Geffrelot J.; Gunzer K.; Lelaidier A.; Girault G.; Dubot-poitelon C.; San C.; Lequesne J.; Clarisse B.	Gernier, François (57209348000); Grellard, Jean-Michel (56037096900); Dupont, Charlotte (58530169500); Castel, Hervé (58530187200); Fernette, Marie (57226721030); Lahaye, François (58530220700); Charles, Rose-Marie (58530187300); Leroux, Tiphaine (58530187400); Ory, Céline (57208863021); Faveyrial, Audrey (56781461000); Morel, Adeline (57204658918); Emile, George (14024205600); Levy, Christelle (…	57209348000; 56037096900; 58530169500; 58530187200; 57226721030; 58530220700; 58530187300; 58530187400; 57208863021; 56781461000; 57204658918; 14024205600; 15056229300; 57196774226; 10045359600; 56514402900; 36142990000; 24166233600; 57207304796; 57225060901; 37057250900; 6506193564; 55856087500; 56449002300	Impact of web application support versus standard management on adherence with adjuvant hormone therapy in patients treated for breast cancer: the WEBAPPAC study	2023	BMC Cancer	10.1186/s12885-023-11242-1	https://www.scopus.com/inward/record.uri?eid=2-s2.0-85167529643&doi=10.1186%2fs12885-023-11242-1&partnerID=40&md5=b696ef35491c0544e8d82ae33e28314d	Background: Non-metastatic breast cancer treatment is mainly based on surgery, with or without chemotherapy, radiotherapy and/or hormone therapy. To reduce the risk of hormone receptor positive (HR+) disease recurrence, hormone therapy is prescribed for at least 5 years. It may induce adverse drug reactions (ADRs) as joint pain, sexual dysfunction, weight increase, fatigue, mood disorders and vas…	Adherence; Breast cancer; Cancer survivorship care plan; Hormone therapy; Quality of life; Telemedicine and mHealth	37559004	English	Article	Final	Scopus	No	Not relevent
Peng C.; Lu Y.; Li R.; Zhang L.; Liu Z.; Xu X.; Wang C.; Hu R.; Tan W.; Zhou L.; Wang Y.; Yu L.; Wang Y.; Tang B.; Jiang H.	Peng, Chen (57928956500); Lu, Yanmei (56272945100); Li, Rui (57211172966); Zhang, Ling (55878643200); Liu, Zhihao (57212588213); Xu, Xiao (57577580600); Wang, Changyi (57665387900); Hu, Ruijie (58898453600); Tan, Wuping (57903193100); Zhou, Liping (56640120200); Wang, Yueyi (57209144851); Yu, Lilei (35312999700); Wang, Yuhong (57193712958); Tang, Baopeng (14069483400); Jiang, Hong (57226014450)	57928956500; 56272945100; 57211172966; 55878643200; 57212588213; 57577580600; 57665387900; 58898453600; 57903193100; 56640120200; 57209144851; 35312999700; 57193712958; 14069483400; 57226014450	Neuroimmune modulation mediated by IL-6: A potential target for the treatment of ischemia-induced ventricular arrhythmias	2024	Heart Rhythm	10.1016/j.hrthm.2023.12.020	https://www.scopus.com/inward/record.uri?eid=2-s2.0-85185608828&doi=10.1016%2fj.hrthm.2023.12.020&partnerID=40&md5=9f550c85b9d60337217b17a48808a673	Background: Neural remodeling in the left stellate ganglion (LSG), as mediated by neuroimmune reactions, promotes cardiac sympathetic nerve activity (SNA) and thus increases the incidence of ventricular arrhythmias (VAs). Interleukin-6 (IL-6) is an important factor of the neuroimmune interaction. Objective: The present study explored the effects of IL-6 on LSG hyperactivity and the incidence of V…	Cardiac sympathetic nervous system; IL-6; Left stellate ganglion; Neuroimmune; Ventricular arrhythmias	38160759	English	Article	Final	Scopus	No	Not relevent
Krok-Schoen J.L.; Nikahd M.; Hyer M.; Felix A.S.; Nolan T.S.; Ridgway-Limle E.A.; Xu M.; Quick A.M.; Paoletta C.; Horn M.; Arthur E.K.	Krok-Schoen, Jessica L. (56449301600); Nikahd, Melica (58643851300); Hyer, Madison (57204820249); Felix, Ashley S. (34969075400); Nolan, Timiya S. (56874008700); Ridgway-Limle, Emily A. (58692909000); Xu, Menglin (55776793400); Quick, Allison M. (35111540700); Paoletta, Camille (58899638300); Horn, Marissa (59155771100); Arthur, Elizabeth K. (57202803835)	56449301600; 58643851300; 57204820249; 34969075400; 56874008700; 58692909000; 55776793400; 35111540700; 58899638300; 59155771100; 57202803835	Social determinants of health and depressive symptoms before and after cancer diagnosis	2024	Journal of Women and Aging	10.1080/08952841.2024.2357865	https://www.scopus.com/inward/record.uri?eid=2-s2.0-85195154517&doi=10.1080%2f08952841.2024.2357865&partnerID=40&md5=02963be9d161b2adea25d51459b06be2	Despite frequent reports of mental health needs among older women with cancer, depressive symptoms often go unrecognized and untreated, particularly in socially vulnerable survivors. Here, we examined associations of sociodemographic factors and social limitations with depressive symptoms from pre-diagnosis to post-diagnosis in older women diagnosed with breast or gynecological cancer. Using the …	Breast cancer; cancer survivorship; depression; depressive symptoms; gynecological cancer; older adults; older women; SEER-MHOS	38830008	English	Article	Final	Scopus	No	Not relevent
Stibbe M.	Stibbe, Matthew (56409847400)	56409847400	Out of Sight, Out of Mind: reflections from the covid era on social knowledge and medical thinking in adolf lukas vischer’s ‘barbed wire disease’	2024	Immigrants and Minorities	10.1080/02619288.2024.2382700	https://www.scopus.com/inward/record.uri?eid=2-s2.0-85200038376&doi=10.1080%2f02619288.2024.2382700&partnerID=40&md5=5a4780dff04556875234d5336713f4eb	This article explores the relationship between wartime captivity and the production of medical knowledge through the phenomenon of ‘barbed wire disease’. This was a term used by First World War POWs and internees themselves to describe symptoms of depression and related neurological disorders. The Swiss surgeon Adolf Lukas Vischer borrowed it for the title of a book he wrote in 1918 suggesting th…	Adolf Lukas Vischer; First World War; immigration detention; Long Covid; prisoners of war		English	Article	Article in press	Scopus	No	Not relevent
Takács K.; Lukács E.; Levendovics R.; Pekli D.; Szijártó A.; Haidegger T.	Takács, Kristóf (57217308699); Lukács, Eszter (57202682400); Levendovics, Renáta (59120474300); Pekli, Damján (56089802400); Szijártó, Attila (12241914300); Haidegger, Tamás (16315516400)	57217308699; 57202682400; 59120474300; 56089802400; 12241914300; 16315516400	Assessment of Surgeons’ Stress Levels with Digital Sensors during Robot-Assisted Surgery: An Experimental Study	2024	Sensors	10.3390/s24092915	https://www.scopus.com/inward/record.uri?eid=2-s2.0-85192696623&doi=10.3390%2fs24092915&partnerID=40&md5=ae75238eee617d4b6d51c9d80e45e88a	Robot-Assisted Minimally Invasive Surgery (RAMIS) marks a paradigm shift in surgical procedures, enhancing precision and ergonomics. Concurrently it introduces complex stress dynamics and ergonomic challenges regarding the human–robot interface and interaction. This study explores the stress-related aspects of RAMIS, using the da Vinci XI Surgical System and the Sea Spikes model as a standard ski…	clinical situation awareness; human–robot cooperation; non-technical surgical skills; robot-assisted minimally invasive surgery; stress analysis	38733021	English	Article	Final	Scopus	No	Not in surgical setting
Boudart C.; Assam O.; Veliziotis I.; Kuylen M.V.; Perrin L.	Boudart, Céline (57209219086); Assam, Omar (59401951800); Veliziotis, Ioannis (57217220729); Kuylen, Maarten Vander (57442069300); Perrin, Laurent (57222765201)	57209219086; 59401951800; 57217220729; 57442069300; 57222765201	Takotsubo Syndrome-Induced Cardiogenic Shock in Lung Transplantation: Importance of Early Diagnosis and ECMO Implantation	2024	American Journal of Case Reports	10.12659/AJCR.944942	https://www.scopus.com/inward/record.uri?eid=2-s2.0-85208517031&doi=10.12659%2fAJCR.944942&partnerID=40&md5=ddcb546eba786b134b889eeb2929335e	Objective: Background: Case Report: Conclusions: Challenging differential diagnosis Takotsubo syndrome, or stress-induced cardiomyopathy, is a rare but serious condition that mimics myocardial infarction and can cause temporary cardiac dysfunction in the absence of coronary artery disease. General anesthesia can make diagnosis more challenging. Although it has already been described in a context …	Cardiogenic; Extracorporeal Membrane Oxygenation; Lung Transplantation; Shock; takotsubo cardiomyopathy	39497380	English	Article	Final	Scopus	No	Not relevent
Rocco P.G.L.; Reategui-Rivera C.M.; Finkelstein J.	Rocco, Patricia Goncalves Leite (57731100900); Reategui-Rivera, C. Mahony (57193835389); Finkelstein, Joseph (7201815643)	57731100900; 57193835389; 7201815643	Telemedicine Applications for Cancer Rehabilitation: Scoping Review	2024	JMIR Cancer	10.2196/56969	https://www.scopus.com/inward/record.uri?eid=2-s2.0-85208130051&doi=10.2196%2f56969&partnerID=40&md5=d481bbfcbe407fa5c2ff85fe210420d8	Background: Cancer is a significant public health issue worldwide. Treatments such as surgery, chemotherapy, and radiation therapy often cause psychological and physiological side effects, affecting patients’ ability to function and their quality of life (QoL). Physical activity is crucial to cancer rehabilitation, improving physical function and QoL and reducing cancer-related fatigue. However, …	cancer; digital medicine; exercise; exercising; metastases; oncologist; oncology; physical therapy; PubMed; rehabilitation; remote care; scoping review; scoping reviews; telehealth; telemedicine; telerehabilitation		English	Review	Final	Scopus	No	Review
Gasnier P.; Burlet J.-Y.; Rammouz R.; Aloui S.; Brulais S.; Nonglaton G.; Leconte L.; De Casson F.B.; Dardenne G.; Stindel E.	Gasnier, Pierre (36169150200); Burlet, Jean-Yves (58404597100); Rammouz, Ramzy (56717682100); Aloui, Saifeddine (53863318400); Brulais, Sebastien (57217971240); Nonglaton, Guillaume (8278453300); Leconte, Liz (58401163400); De Casson, Francois Boux (57222426806); Dardenne, Guillaume (24491462900); Stindel, Eric (6701899887)	36169150200; 58404597100; 56717682100; 53863318400; 57217971240; 8278453300; 58401163400; 57222426806; 24491462900; 6701899887	Design, Simulations and Tests of a Novel Force and Moments Sensor for Instrumented Knee Implants	2023	IEEE Transactions on Biomedical Engineering	10.1109/TBME.2023.3289623	https://www.scopus.com/inward/record.uri?eid=2-s2.0-85163507956&doi=10.1109%2fTBME.2023.3289623&partnerID=40&md5=74dbdc0b65836ddb69221b2c1e87702b	Objectives: Early identification of mechanical complications of total knee arthroplasties is of great importance to minimize the complexity and iatrogenicity of revision surgeries. There is therefore a critical need to use smart knee implants during intra or postoperative phases. Nevertheless, these devices are absent from commercialized orthopaedic implants, mainly due to their manufacturing com…	instrumented knee implants; tibial prosthesis; tibial tray; Total Knee Arthroplasty	37363847	English	Article	Final	Scopus	No	Not relevent
Garcia J.P.; Avila F.R.; Torres-Guzman R.A.; Maita K.C.; Lunde J.J.; Coffey J.D.; Demaerschalk B.M.; Forte A.J.	Garcia, John P. (57404836500); Avila, Francisco R. (57217027180); Torres-Guzman, Ricardo A. (57270767900); Maita, Karla C. (57404836400); Lunde, Julianne J. (57200100655); Coffey, Jordan D. (57226801014); Demaerschalk, Bart M. (6602774113); Forte, Antonio J. (25654784200)	57404836500; 57217027180; 57270767900; 57404836400; 57200100655; 57226801014; 6602774113; 25654784200	A narrative review of telemedicine and its adoption across specialties	2024	mHealth	10.21037/mhealth-23-28	https://www.scopus.com/inward/record.uri?eid=2-s2.0-85191978282&doi=10.21037%2fmhealth-23-28&partnerID=40&md5=e1b7f35be908b1db50c74ea580312bb8	Background and Objective: Telemedicine and video consultation are crucial advancements in healthcare, allowing remote delivery of care. Telemedicine, encompassing various technologies like wearable devices, mobile health, and telemedicine, plays a significant role in managing illnesses and promoting wellness. The corona virus disease 2019 (COVID-19) pandemic accelerated the adoption of telemedici…	digital health; surgical specialties; Telemedicine		English	Review	Final	Scopus	No	Review
Wysocki M.; Mizera M.; Karpińska I.; Ptaszkiewicz K.; Małczak P.; Pisarska-Adamczyk M.; Kania M.; Major P.	Wysocki, Michał (56657224600); Mizera, Magdalena (57195321875); Karpińska, Izabela (57213620187); Ptaszkiewicz, Kuba (58767537300); Małczak, Piotr (56557062100); Pisarska-Adamczyk, Magdalena (23025761000); Kania, Michał (57193708579); Major, Piotr (35424044300)	56657224600; 57195321875; 57213620187; 58767537300; 56557062100; 23025761000; 57193708579; 35424044300	Analysis of quality of life in patients with clinically severe obesity and type 2 diabetes mellitus after laparoscopic sleeve gastrectomy – a 12-month prospective observational study	2024	Polski Przeglad Chirurgiczny/ Polish Journal of Surgery	10.5604/01.3001.0054.5125	https://www.scopus.com/inward/record.uri?eid=2-s2.0-85209551240&doi=10.5604%2f01.3001.0054.5125&partnerID=40&md5=6d9fc6b2160489866d1357eff593990e	Introduction: Due to a short history of laparoscopic sleeve gastrectomy (LSG) as an independent bariatric procedure, we still lack studies providing analysis of the quality of life (QoL) in patients with type 2 diabetes mellitus (DM2). Aim: We aimed to assess the influence of LSG on QoL in obese patients with DM2. Material and methods: Prospective, observational study included patients with: morb…	Bariatric Analysis and Reporting Outcome System; diabetes mellitus; laparoscopic sleeve gastrectomy; morbid obesity; quality of life; SF-36 Health Survey	39635750	English	Article	Final	Scopus	No	Not relevent
Awtry J.A.; Skinner S.C.; Pascal L.; Polazzi S.; Lifante J.-C.; Duclos A.	Awtry, Jake A. (57479483400); Skinner, Sarah C. (56572195100); Pascal, Léa (57195242748); Polazzi, Stephanie (24597999700); Lifante, Jean-Christophe (6602947589); Duclos, Antoine (26024615500)	57479483400; 56572195100; 57195242748; 24597999700; 6602947589; 26024615500	A Familiar Working Environment Influences Surgeon’s Stress in the Operating Room: A Multi-Specialty Prospective Cohort Study	2024	Annals of Surgery	10.1097/SLA.0000000000006543	https://www.scopus.com/inward/record.uri?eid=2-s2.0-85205772947&doi=10.1097%2fSLA.0000000000006543&partnerID=40&md5=daa4e13e803511d9906fa7db6298cbd6	Objective: To determine the influence of operating room familiarity on surgeon stress. Background: Regulating surgeon stress may improve patient safety. This study evaluated how assisting surgeon and operating room familiarity influence intraoperative heart rate variability among surgeons. Methods: Attending surgeons from seven specialties within four university hospitals in France were enrolled …		39352812	English	Article	Article in press	Scopus	No	Not relevent
Buziashvili Y.I.; Stilidi I.S.; Asymbekova E.U.; Matskeplishvili S.T.; Tugeeva E.F.; Akhmedyarova N.K.; Artamonova E.V.; Akildzhonov F.R.	Buziashvili, Yuri I. (6603176324); Stilidi, Ivan S. (6602949492); Asymbekova, Elmira U. (6602418607); Matskeplishvili, Simon T. (6602403114); Tugeeva, Elvina F. (14023565100); Akhmedyarova, Nazli K. (57194521642); Artamonova, Elena V. (6603662138); Akildzhonov, Firdavsdzhon R. (57579514600)	6603176324; 6602949492; 6602418607; 6602403114; 14023565100; 57194521642; 6603662138; 57579514600	Comprehensive assessment of the quality of life in patients with breast cancer during neoadjuvant chemotherapy	2024	Heart, Vessels and Transplantation	10.24969/hvt.2024.452	https://www.scopus.com/inward/record.uri?eid=2-s2.0-85187528624&doi=10.24969%2fhvt.2024.452&partnerID=40&md5=bd3a58a69143406e1a2a6d3e16f92478	Objective: Advances in cancer treatment over the past decades have improved long-term patient survival but increased the incidence of chemotherapy-associated cardiotoxicity (CAC). The study of quality of life (QoL) indicators is becoming a relevant and integral subject for the management of patients receiving high doses of antitumor therapy. In particular, CAC carries a high burden on the healthc…	breast cancer; cardiac monitoring; cardiotoxicity; Eastern Cooperative Oncology Group scale; neoadjuvant chemotherapy; quality of life		English	Article	Final	Scopus	No	Not relevent
Meng M.; Wang J.; Huang H.; Liu X.; Zhang J.; Li Z.	Meng, Meng (57682354100); Wang, Jinzuo (57680966700); Huang, Huagui (58154908900); Liu, Xin (58411908200); Zhang, Jing (57452168700); Li, Zhonghai (55757770700)	57682354100; 57680966700; 58154908900; 58411908200; 57452168700; 55757770700	3D printing metal implants in orthopedic surgery: Methods, applications and future prospects	2023	Journal of Orthopaedic Translation	10.1016/j.jot.2023.08.004	https://www.scopus.com/inward/record.uri?eid=2-s2.0-85169018924&doi=10.1016%2fj.jot.2023.08.004&partnerID=40&md5=3aed21142f50416c6ca87006262669d1	Background: Currently, metal implants are widely used in orthopedic surgeries, including fracture fixation, spinal fusion, joint replacement, and bone tumor defect repair. However, conventional implants are difficult to be customized according to the recipient's skeletal anatomy and defect characteristics, leading to difficulties in meeting the individual needs of patients. Additive manufacturing…	3D printing; Custom metal implants; Patient-specific orthopedics		English	Review	Final	Scopus	No	Review
Grasso J.	Grasso, Jessica (59488013900)	59488013900	Robot-assisted surgery: Past, present, and future	2024	Digital Health: Telemedicine and Beyond	10.1016/B978-0-443-23901-4.00012-X	https://www.scopus.com/inward/record.uri?eid=2-s2.0-85213168546&doi=10.1016%2fB978-0-443-23901-4.00012-X&partnerID=40&md5=ade65179a2bfe3dfa40a131708f27c96	The development and evolution of robot-assisted surgery (RAS) have marked a transformative journey in healthcare and digital medicine. Beginning with the concept of remotely controlled devices that could perform medical procedures in the 1960s, RAS has progressed through various stages, leading to the surgeon-controlled multipurpose robotic surgery systems known today. The advantages of RAS are n…	Artificial intelligence; da Vinci; EndoWrist; Future of robot-assisted surgery; Haptic feedback; Limitations of robot-assisted surgery; Machine learning; Robot-assisted surgery; Robot-assisted surgery benefits; Surgical precision; Telesurgery		English	Book chapter	Final	Scopus	No	Book chaoter
Natalucci V.; Ferri Marini C.; De Santi M.; Annibalini G.; Lucertini F.; Vallorani L.; Panico A.R.; Sisti D.; Saltarelli R.; Donati Zeppa S.; Agostini D.; Gervasi M.; Baldelli G.; Grassi E.; Nart A.; Rossato M.; Biancalana V.; Piccoli G.; Benelli P.; Villarini A.; Somaini M.; Catalano V.; Guarino S.; Pietrelli A.; Monaldi S.; Sarti D.; Barocci S.; Flori M.; Rocchi M.B.L.; Brandi G.; Stocchi V.; E…	Natalucci, Valentina (57204448965); Ferri Marini, Carlo (57202814110); De Santi, Mauro (14824635500); Annibalini, Giosuè (23027013800); Lucertini, Francesco (23467309900); Vallorani, Luciana (6603141715); Panico, Andrea Rocco (58111419100); Sisti, Davide (6603030667); Saltarelli, Roberta (35606649100); Donati Zeppa, Sabrina (6602593996); Agostini, Deborah (7006603896); Gervasi, Marco (56611611600…	57204448965; 57202814110; 14824635500; 23027013800; 23467309900; 6603141715; 58111419100; 6603030667; 35606649100; 6602593996; 7006603896; 56611611600; 57204450248; 57208425624; 51764357300; 7003940417; 57188646027; 57201075470; 6602214511; 16033430400; 57209209846; 56213049700; 57200209379; 58111433700; 57242034100; 56072948500; 7003911727; 56060005200; 35264935900; 7006873807; 7004551534; 22333…	Movement and health beyond care, MoviS: study protocol for a randomized clinical trial on nutrition and exercise educational programs for breast cancer survivors	2023	Trials	10.1186/s13063-023-07153-y	https://www.scopus.com/inward/record.uri?eid=2-s2.0-85148551256&doi=10.1186%2fs13063-023-07153-y&partnerID=40&md5=e882624b463235c7749dd3deb3e5cc76	Background: Breast cancer (BC) is the most common invasive cancer in women, and exercise can significantly improve the outcomes of BC survivors. MoviS (Movement and Health Beyond Care) is a randomized controlled trial aimed to evaluate the potential health benefits of exercise and proper nutritional habits. This study aims to assess the efficacy of aerobic exercise training in improving quality o…	Breast cancer; Exercise; Health-related parameters; Mediterranean diet; Physical activity; Prevention; Quality of life	36814313	English	Article	Final	Scopus	No	Not relevent
Walia A.	Walia, Arnav (59193286000)	59193286000	The pulse of cardiology	2024	The Pulse of Cardiology	10.52305/JNLK5656	https://www.scopus.com/inward/record.uri?eid=2-s2.0-85196932940&doi=10.52305%2fJNLK5656&partnerID=40&md5=3ea4671a60fb1a9d649e1c20873d155e	This comprehensive book covers all aspects of cardiovascular health and disease. It begins with sections on cardiac diagnostic approaches like electrophysiology, ECG interpretation, cell death mechanisms, and myocardial perfusion imaging. A large section examines various cardiovascular diseases and related conditions, including gastroesophageal reflux disease, testosterone deficiency, multimorbid…			English	Book	Final	Scopus	No	Book chaoter
Riemann C.D.	Riemann, Christopher D. (57203775078)	57203775078	Digitally Assisted, Screen-Based Vitreoretinal Surgery	2024	Practical Manual of Vitreoretinal Surgery	10.1007/978-3-031-47827-7_32	https://www.scopus.com/inward/record.uri?eid=2-s2.0-85207572759&doi=10.1007%2f978-3-031-47827-7_32&partnerID=40&md5=e7f5e7568fae83c1214eb1ee879752a1	Digitally-Assisted-Screen-Based-Vitreoretinal Surgery (DSVS) is an emerging paradigm for enhanced visualization during vitreoretinal procedures. This chapter explores the transition from traditional microscope-based surgery to DSVS, outlining the technological prerequisites, advantages, and clinical implications. The use of digital optimization to enhance desired structure and the ability to oper…	Digital visualization; Digitally-Assisted-Screen-Based-Vitreoretinal Surgery; DSVS; Dynamic range; Latency; Real-time processing; Surgical ergonomics; Vitreoretinal surgery		English	Book chapter	Final	Scopus	No	Book chaoter
Ghomrawi H.M.K.; O’Brien M.K.; Carter M.; Macaluso R.; Khazanchi R.; Fanton M.; DeBoer C.; Linton S.C.; Zeineddin S.; Pitt J.B.; Bouchard M.; Figueroa A.; Kwon S.; Holl J.L.; Jayaraman A.; Abdullah F.	Ghomrawi, Hassan M. K. (8525791200); O’Brien, Megan K. (55555833700); Carter, Michela (56783602700); Macaluso, Rebecca (57889838600); Khazanchi, Rushmin (57222344986); Fanton, Michael (57190184259); DeBoer, Christopher (57224360220); Linton, Samuel C. (57526515500); Zeineddin, Suhail (57211584943); Pitt, J. Benjamin (58063094400); Bouchard, Megan (57218761888); Figueroa, Angie (57222187703); Kwon…	8525791200; 55555833700; 56783602700; 57889838600; 57222344986; 57190184259; 57224360220; 57526515500; 57211584943; 58063094400; 57218761888; 57222187703; 26538860100; 7006110122; 13609725600; 7004710594	Applying machine learning to consumer wearable data for the early detection of complications after pediatric appendectomy	2023	npj Digital Medicine	10.1038/s41746-023-00890-z	https://www.scopus.com/inward/record.uri?eid=2-s2.0-85168426526&doi=10.1038%2fs41746-023-00890-z&partnerID=40&md5=6a2aec2bb25d82f2b92e7dd07e34555b	When children are discharged from the hospital after surgery, their caregivers often rely on subjective assessments (e.g., appetite, fatigue) to monitor postoperative recovery as objective assessment tools are scarce at home. Such imprecise and one-dimensional evaluations can result in unwarranted emergency department visits or delayed care. To address this gap in postoperative monitoring, we eva…			English	Article	Final	Scopus	No	Not relevent
Ruemmler R.; Moravenova V.; Al-Butmeh S.; Fukui-Dunkel K.; Griemert E.-V.; Ziebart A.	Ruemmler, Robert (55618359000); Moravenova, Veselina (58861602200); Al-Butmeh, Sandy (50161042300); Fukui-Dunkel, Kimiko (58862106700); Griemert, Eva-Verena (57196411240); Ziebart, Alexander (36140032600)	55618359000; 58861602200; 50161042300; 58862106700; 57196411240; 36140032600	A novel non-invasive nociceptive monitoring approach fit for intracerebral surgery: a retrospective analysis	2024	PeerJ	10.7717/peerj.16787	https://www.scopus.com/inward/record.uri?eid=2-s2.0-85183962886&doi=10.7717%2fpeerj.16787&partnerID=40&md5=36f2bfb45440ea1dc89a5f8f5c6f8ba1	Background: Measuring depth of anesthesia during intracerebral surgery is an important task to guarantee patient safety, especially while the patient is fixated in a Mayfield-clamp. Processed electro-encephalography measurements have been established to monitor deep sedation. However, visualizing nociception has not been possible until recently and has not been evaluated for the neurosurgical set…	Anesthesia; Hyperanalgesia; Hypoanalgesia; Monitoring; Neurosurgery; Nociception level		English	Article	Final	Scopus	No	Not relevent
Shi M.; Shi Z.; Huang D.; Yang X.	Shi, Minxuan (59161233300); Shi, Ziteng (57224683305); Huang, Denghui (58588932900); Yang, Xiaoyi (59161081500)	59161233300; 57224683305; 58588932900; 59161081500	Social Media and Women’s Mental Health: The Roles of Information Acquisition in Mediating Appearance Anxiety	2024	American Journal of Health Behavior	10.5993/AJHB.48.2.19	https://www.scopus.com/inward/record.uri?eid=2-s2.0-85195297715&doi=10.5993%2fAJHB.48.2.19&partnerID=40&md5=e175ca6e6dcfeb1eb14037c805765557	Objectives: With the rapid advancement of digital technology, the use of social media has become a significant characteristic of contemporary society. In this context, the continuous portrayal and emphasis on ideal beauty on social media platforms have particularly intensified women’s “appearance anxiety.” Although previous studies have explored the link between social media and mental health, th…	Appearance Anxiety; EPPM Model; Information; Mental Health; Social Media; Women		English	Article	Final	Scopus	No	Not relevent
Chatfield S.L.; Ayoade E.; Essel B.; DeBois K.A.; Orlins E.; Singh M.K.; Evans S.D.	Chatfield, Sheryl L. (55893966300); Ayoade, Eniolufolake (59370881000); Essel, Baaba (57480658100); DeBois, Kristen A. (57194109795); Orlins, Erin (57220123439); Singh, Mamta K. (59458488800); Evans, Shelly D. (57210358830)	55893966300; 59370881000; 57480658100; 57194109795; 57220123439; 59458488800; 57210358830	Exploring the Role of Technology in Youth and Adolescent Deaths by Suicide Using Data From the 2017–2019 National Violent Death Reporting System (NVDRS)	2024	Psychological Trauma: Theory, Research, Practice, and Policy	10.1037/tra0001822	https://www.scopus.com/inward/record.uri?eid=2-s2.0-85211063171&doi=10.1037%2ftra0001822&partnerID=40&md5=5189045397699a00505181e7d86bd109	Objective: Suicide is a leading cause of adolescent death demonstrating an increasing trend in the United States for more than a decade. Recently, the U.S. Surgeon General issued an advisory about the negative impact of social media on adolescent mental health. Results from prior research on digital engagement among adolescents have been inconsistent. The purpose of this research is to investigat…	adolescent suicide; content analysis; National Violent Death Reporting System; social media; technology addiction		English	Article	Article in press	Scopus	No	Not relevent
Balogh D.B.; Hudelist G.; Bļizņuks D.; Raghothama J.; Becker C.M.; Horace R.; Krentel H.; Horne A.W.; Bourdel N.; Marki G.; Tomassetti C.; Kirk U.B.; Acs N.; Bokor A.	Balogh, Dora B. (57072987500); Hudelist, Gernot (6602187815); Bļizņuks, Dmitrijs (56043329000); Raghothama, Jayanth (55510425500); Becker, Christian M. (57203504187); Horace, Roman (35576859100); Krentel, Harald (6508286035); Horne, Andrew W. (8067885000); Bourdel, Nicolas (14021178000); Marki, Gabriella (57194723254); Tomassetti, Carla (22936514400); Kirk, Ulrik Bak (57194240428); Acs, Nandor (6…	57072987500; 6602187815; 56043329000; 55510425500; 57203504187; 35576859100; 6508286035; 8067885000; 14021178000; 57194723254; 22936514400; 57194240428; 6601950847; 35219716900	FEMaLe: The use of machine learning for early diagnosis of endometriosis based on patient self-reported data—Study protocol of a multicenter trial	2024	PLoS ONE	10.1371/journal.pone.0300186	https://www.scopus.com/inward/record.uri?eid=2-s2.0-85192810385&doi=10.1371%2fjournal.pone.0300186&partnerID=40&md5=4f01fd5e4c6f33164d1769e4d132deba	Introduction Endometriosis is a chronic disease that affects up to 190 million women and those assigned female at birth and remains unresolved mainly in terms of etiology and optimal therapy. It is defined by the presence of endometrium-like tissue outside the uterine cavity and is commonly associated with chronic pelvic pain, infertility, and decreased quality of life. Despite the availability o…		38722932	English	Article	Final	Scopus	No	Not relevent
Nilsson O.; Hultgren R.; Letterstål A.	Nilsson, Olga (57192191416); Hultgren, Rebecka (6602384351); Letterstål, Anna (6506496795)	57192191416; 6602384351; 6506496795	Experiences of participating in an eHealth intervention for patients with abdominal aortic aneurysm: A qualitative study	2023	Journal of Vascular Nursing	10.1016/j.jvn.2023.05.007	https://www.scopus.com/inward/record.uri?eid=2-s2.0-85162120484&doi=10.1016%2fj.jvn.2023.05.007&partnerID=40&md5=4d9016b09aaecb1e258b730aec063baf	Aims: To explore patients’ experiences of an eHealth tool and tailored psychosocial support throughout the care trajectory of AAA repair. Design: A qualitative interview study. Methods: Individual in-depth interviews were performed with twelve patients participating in an intervention study in conjunction with AAA surgery. Data were collected from March to December 2019. The interviews were analy…	Mobile health; Nursing; Qualitative research; Surgical nursing; Vascular disease	37684088	English	Article	Final	Scopus	No	Not relevent
Soto Rodriguez N.A.; Arroyo Kuribreña C.; Porras Hernández J.D.; Gutiérrez-Gnecchi J.A.; Pérez-Escamirosa F.; Rigoberto M.-M.; Minor-martinez A.; Lorias-Espinoza D.	Soto Rodriguez, Nestor Adrian (58192568400); Arroyo Kuribreña, Carlos (58192873900); Porras Hernández, Juan Domingo (6506784430); Gutiérrez-Gnecchi, Jose Antonio (55620124800); Pérez-Escamirosa, Fernando (57217286724); Rigoberto, Martinez-Mendez (36718099000); Minor-martinez, Arturo (56091590600); Lorias-Espinoza, Daniel (36673518600)	58192568400; 58192873900; 6506784430; 55620124800; 57217286724; 36718099000; 56091590600; 36673518600	Objective Evaluation of Laparoscopic Experience Based on Muscle Electromyography and Accelerometry Performing Circular Pattern Cutting Tasks: A Pilot Study	2023	Surgical Innovation	10.1177/15533506231169063	https://www.scopus.com/inward/record.uri?eid=2-s2.0-85153310840&doi=10.1177%2f15533506231169063&partnerID=40&md5=be4f4a0c60f9eb7c2dc2b6bf982d1e5e	Purpose.The aim of this work is to present a new physical laparoscopy simulator with an electromyography (EMG)/accelerometry-based muscle activity recording system, EvalLap EMG-ACC, and perform objective evaluation of laparoscopic skills based on the quantification of muscle activity of participants with different levels of laparoscopic experience. Methods. EMG and ACC signals were obtained from …	EEG/accelerometry metrics; laparoscopic evaluation; laparoscopic surgery; objective assessment; surgical training	37057885	English	Article	Final	Scopus	No	Not relevent
Tell A.; Westenhöfer J.; Harth V.; Mache S.	Tell, Anika (57748980800); Westenhöfer, Joachim (6603028879); Harth, Volker (55979792900); Mache, Stefanie (25951575400)	57748980800; 6603028879; 55979792900; 25951575400	Stressors, Resources, and Strain Associated with Digitization Processes of Medical Staff Working in Neurosurgical and Vascular Surgical Hospital Wards: A Multimethod Study	2023	Healthcare (Switzerland)	10.3390/healthcare11141988	https://www.scopus.com/inward/record.uri?eid=2-s2.0-85166511029&doi=10.3390%2fhealthcare11141988&partnerID=40&md5=29f9f9b0ab605b44621774932a3cb772	The digitization of German hospitals is proceeding continuously, leading to the implementation of new digital technologies, such as electronic health records (EHRs) or other technologies, used for the purpose of medical documentation tasks. Even though the replacement of paper documentation through digitized documentation in general promises to come along with plenty of benefits, the daily utiliz…	digitization; documentation technologies; electronic health records; hospital staff; medical staff; neurosurgery; physicians; preventive measures; technostress; vascular surgery		English	Article	Final	Scopus	No	Not relevent
Amirshekari M.; Tarahi M.J.; Ghadami A.	Amirshekari, Maryam (58796117400); Tarahi, Mohammad Javad (8628131800); Ghadami, Ahmad (57193552674)	58796117400; 8628131800; 57193552674	Effect of Lemon Scent on Anxiety in Patients before Rhinoplasty Surgery: A Randomized Controlled Trial	2023	Traditional and Integrative Medicine	10.18502/tim.v8i4.14483	https://www.scopus.com/inward/record.uri?eid=2-s2.0-85181556331&doi=10.18502%2ftim.v8i4.14483&partnerID=40&md5=d38942a7d2a10a5fcfa3de30605b195e	Among cosmetic surgeries, nose surgery is more anxiety-provoking than other surgeries. By causing mental stress, surgery leads to the disruption of vital signs. By releasing endorphins in the brain, aromatherapy leads to a feeling of well-being. This study was conducted to determine the effect of lemon scent on patients' anxiety before rhinoplasty surgery. This clinical trial was conducted on 30 …	Anxiety; Aromatherapy; Lemon essential oil; Rhinoplasty		English	Article	Final	Scopus	No	Not relevent
Yule S.; Robertson J.M.; Mormann B.; Smink D.S.; Lipsitz S.; Abahuje E.; Kennedy-Metz L.; Park S.; Miccile C.; Pozner C.N.; Doyle T.; Musson D.; Dias R.D.	Yule, Steven (7004070082); Robertson, Jamie M. (57191290328); Mormann, Benjamin (57287857500); Smink, Douglas S. (6602627760); Lipsitz, Stuart (7005765736); Abahuje, Egide (56018144300); Kennedy-Metz, Lauren (57210908480); Park, Sandra (57658913800); Miccile, Christian (57767486900); Pozner, Charles N. (6508341706); Doyle, Thomas (36980435000); Musson, David (7004378844); Dias, Roger D. (56928470…	7004070082; 57191290328; 57287857500; 6602627760; 7005765736; 56018144300; 57210908480; 57658913800; 57767486900; 6508341706; 36980435000; 7004378844; 56928470700	Crew Autonomy During Simulated Medical Event Management on Long Duration Space Exploration Missions	2023	Human Factors	10.1177/00187208211067575	https://www.scopus.com/inward/record.uri?eid=2-s2.0-85168428535&doi=10.1177%2f00187208211067575&partnerID=40&md5=f8646273acee2d533acf37648af3d75c	Objective: Our primary aim was to investigate crew performance during medical emergencies with and without ground-support from a flight surgeon located at mission control. Background: There are gaps in knowledge regarding the potential for unanticipated in-flight medical events to affect crew health and capacity, and potentially compromise mission success. Additionally, ground support may be impa…	aerospace medicine, long-term missions, pilot, crew behavior, mental workload, medical simulation/training and assessment, simulation and training	35430922	English	Article	Final	Scopus	No	Not relevent
Garg K.; Jain A.K.; Nimje G.R.; Kajal K.	Garg, Kashish (58566479300); Jain, Anand Kumar (58280733400); Nimje, Ganesh Ramaji (57194135076); Kajal, Kamal (55226396600)	58566479300; 58280733400; 57194135076; 55226396600	Perioperative care in acute liver failure: An anaesthesiologist perspective in the operating theatre	2024	Indian Journal of Gastroenterology	10.1007/s12664-024-01575-5	https://www.scopus.com/inward/record.uri?eid=2-s2.0-85193316708&doi=10.1007%2fs12664-024-01575-5&partnerID=40&md5=16c7f455e87c8db3791e9ae00b041e72	Acute liver failure (ALF) is a life-threatening condition characterized by rapid liver function deterioration, necessitating a multidisciplinary approach for optimal perioperative care. This comprehensive review focuses on the critical role of the anaesthesiologist throughout the preoperative, intraoperative, and postoperative phases, addressing the unique challenges posed by ALF. The article beg…	Anaesthesia; Critical care protocols; Emergency liver transplantation; Humans; Intraoperative management, liver failure, acute; Liver transplantation; Patient care team; Preoperative concerns; Referral and consultation; Safe transport protocols	38753226	English	Review	Final	Scopus	No	Review
Lysaught S.; Erickson L.; Marshall J.; Feldman K.	Lysaught, Shannon (58541802200); Erickson, Lori (57189322742); Marshall, Jennifer (56699199500); Feldman, Keith (56347505300)	58541802200; 57189322742; 56699199500; 56347505300	SSSH: Responsive soothing bassinet feasibility study for infants with congenital heart disease after cardiac surgery	2023	Journal of Pediatric Nursing	10.1016/j.pedn.2023.07.022	https://www.scopus.com/inward/record.uri?eid=2-s2.0-85168389344&doi=10.1016%2fj.pedn.2023.07.022&partnerID=40&md5=4256f97269f17f130384c63569c90bf0	Purpose: For infants with congenital heart disease (CHD) requiring surgery, prolonged hospital stays, intermittent caregiver visitation, and constrained unit staffing ratios present barriers to adequately address post-operative stressors and associated need to retain cognitive and physiological reserves. Similar patients requiring high-engagement interventions, such as hospitalized infants with n…	Bedside monitoring; Congenital heart disease; Nursing; Responsive soothing bassinet; Vital signs	37598095	English	Article	Final	Scopus	No	Not relevent
Bessonov L.V.	Bessonov, L.V. (57204800512)	57204800512	DEVELOPMENT OF BIOMECHANICAL MODELING SUBSYSTEM FOR THE MEDICAL DECISION SUPPORT SYSTEM IN TRAUMATOLOGY AND ORTHOPEDICS	2024	Russian Journal of Biomechanics	10.15593/RJBiomech/2024.4.11	https://www.scopus.com/inward/record.uri?eid=2-s2.0-85217125636&doi=10.15593%2fRJBiomech%2f2024.4.11&partnerID=40&md5=7b149ec694ff64284e26ca27ddc5df94	Clinical recommendations for the treatment of diseases and injuries of the musculoskeletal system approved by the Russian Ministry of Health indicate the need for preoperative planning. Modern approaches imply the use of digitalisation tools in preoperative planning: starting from digital software and hardware complexes of radial diagnostics and ending with medical planning software that allows f…	capsule; facet joint; finite element model; intervertebral disc; lower back; spine		English	Article	Final	Scopus	No	Not relevent
Schnitzbauer A.A.; Detemble C.; Faqar-Uz-Zaman S.F.; Dreilich J.; Mohr L.; Sliwinski S.; Zmuc D.; Siller M.; Fleckenstein J.	Schnitzbauer, Andreas A. (11640268000); Detemble, Charlotte (57221475580); Faqar-Uz-Zaman, Sara Fatima (57196329122); Dreilich, Julia (58172496500); Mohr, Lisa (57217356081); Sliwinski, Svenja (57211453131); Zmuc, Dora (57921588900); Siller, Mark (59471691500); Fleckenstein, Johannes (25633578800)	11640268000; 57221475580; 57196329122; 58172496500; 57217356081; 57211453131; 57921588900; 59471691500; 25633578800	Usability Testing of a Digitized Interventional Prehabilitation Tool for Health Care Professionals and Patients Before Major Surgeries: Formative and Summative Evaluation	2024	JMIR Formative Research	10.2196/59513	https://www.scopus.com/inward/record.uri?eid=2-s2.0-85211985116&doi=10.2196%2f59513&partnerID=40&md5=e60f71fe54088b6e9bfa2d6de4826eaa	Background: The development of a medical device requires strict adherence to regulatory processes. Prehabilitation in this context is a new area in surgery that trains, coaches, and advises patients in mental well-being, nutrition, and physical activity. As staff is permanently drained from clinical care, remote and digital solutions with real-time assessments of data, including patient-related o…	application; design; development; device; engineering; MARS; medical device; Mobile Application Rating Scale; prehabilitation; prerehabilitation tool; surgery; surgical research; tool; trustworthiness; usability; usability testing		English	Article	Final	Scopus	No	Not relevent
Zhang J.; Yip R.; Taioli E.; Flores R.M.; Henschke C.I.; Yankelevitz D.F.; Schwartz R.M.	Zhang, Jiafang (58286969100); Yip, Rowena (13008586800); Taioli, Emanuela (7005607233); Flores, Raja M. (55668656900); Henschke, Claudia I. (7005884727); Yankelevitz, David F. (56787450100); Schwartz, Rebecca M. (8626098900)	58286969100; 13008586800; 7005607233; 55668656900; 7005884727; 56787450100; 8626098900	Change in quality of life of stage IA non-small cell lung cancer after surgery or radiation therapy	2024	Journal of Thoracic Disease	10.21037/jtd-23-1201	https://www.scopus.com/inward/record.uri?eid=2-s2.0-85183970128&doi=10.21037%2fjtd-23-1201&partnerID=40&md5=3db81703a6b6c7d62761090e187bcb16	Background: Few studies have examined the differential impact of stereotactic body radiotherapy (SBRT) and surgery for early-stage non-small cell lung cancer (NSCLC) on quality of life (QoL) during the first post-treatment year. Methods: A prospective cohort of stage IA NSCLC patients undergoing surgery or SBRT at Mount Sinai Health System had QoL measured before treatment, and 2, 6, and 12 month…	Lung cancer; quality of life (QoL); stereotactic body radiotherapy (SBRT); surgery		English	Article	Final	Scopus	No	Not relevent
			3rd International Conference on Design Tools and Methods in Industrial Engineering, ADM 2023	2024	Lecture Notes in Mechanical Engineering		https://www.scopus.com/inward/record.uri?eid=2-s2.0-85185821201&partnerID=40&md5=0a588a4b13847210852b5e0636ac9d71	The proceedings contain 65 papers. The special focus in this conference is on Design Tools and Methods in Industrial Engineering. The topics include: Additively Manufactured Lattice-Based Structures for Aeronautical Applications; concurrent Product and Process Design of an Additively Manufactured Engine Piston; surface Roughness Prediction in Fused Deposition Modeling: An Engineered Model; machin…			English	Conference review	Final	Scopus	No	Conference
Naik B.I.; Durieux M.E.; Dillingham R.; Waldman A.L.; Holstege M.; Arbab Z.; Tsang S.; Cui Q.; Li X.J.; Singla A.; Yen C.-P.; Dunn L.K.	Naik, Bhiken I. (7003301492); Durieux, Marcel E. (7006419864); Dillingham, Rebecca (57216109041); Waldman, Ava Lena (57191110403); Holstege, Margaret (58339699500); Arbab, Zunaira (58338379600); Tsang, Siny (57210466316); Cui, Quanjun (7103080108); Li, Xudong Joshua (55718222400); Singla, Anuj (56098542700); Yen, Chun-Po (7202148774); Dunn, Lauren K. (55171464900)	7003301492; 7006419864; 57216109041; 57191110403; 58339699500; 58338379600; 57210466316; 7103080108; 55718222400; 56098542700; 7202148774; 55171464900	Mobile health supported multi-domain recovery trajectories after major arthroplasty or spine surgery: a pilot feasibility and usability study	2023	BMC Musculoskeletal Disorders	10.1186/s12891-023-06928-3	https://www.scopus.com/inward/record.uri?eid=2-s2.0-85173856800&doi=10.1186%2fs12891-023-06928-3&partnerID=40&md5=5bef4065d011698b4cd81e54b67bca9c	Background: Recovery after surgery intersects physical, psychological, and social domains. In this study we aim to assess the feasibility and usability of a mobile health application called PositiveTrends to track recovery in these domains amongst participants undergoing hip, knee arthroplasty or spine surgery. Our secondary aim was to generate procedure-specific, recovery trajectories within the…	Functional outcomes; Pain; Psychosocial; Recovery trajectories	37803365	English	Article	Final	Scopus	No	Not relevent
Koo C.H.; Xue B.; Yik V.; Seow-En I.; Ong M.E.H.; Tan E.K.-W.	Koo, Chee Hoe (57216450686); Xue, Bai (58933130600); Yik, Vanessa (58932230300); Seow-En, Isaac (36242333100); Ong, Marcus Eng Hock (7006449334); Tan, Emile Kwong-Wei (16231874600)	57216450686; 58933130600; 58932230300; 36242333100; 7006449334; 16231874600	Using heart rate variability to develop a predictive model for post-operative cardiovascular complications following major abdominal surgery: A pilot study	2024	World Journal of Surgery	10.1002/wjs.12077	https://www.scopus.com/inward/record.uri?eid=2-s2.0-85187486302&doi=10.1002%2fwjs.12077&partnerID=40&md5=768eb3d72c202ef5ebb5b7701bdfc4a6	Background: Heart Rate Variability (HRV) is a dynamic reflection of heart rhythm regulation by various physiological inputs. HRV deviations have been found to correlate with clinical outcomes in patients under physiological stresses. Perioperative cardiovascular complications occur in up to 5% of adult patients undergoing abdominal surgery and are associated with significantly increased mortality…	abdominal surgery; heart rate variability; major adverse cardiovascular events; post-operative complications; prognostic prediction model	38501562	English	Article	Final	Scopus	No	Not relevent
Ushnevych Zh.O.; Harbar M.O.	Ushnevych, Zh.O. (58249987000); Harbar, M.O. (58411852700)	58249987000; 58411852700	Dynamics of heart rate variability depending on the type of anesthesia during surgery for anterior abdominal wall hernias; [Динаміка варіабельності ритму серця залежно від виду анестезії при пластиці гриж передньої черевної стінки]	2024	Emergency Medicine (Ukraine)	10.22141/2224-0586.20.8.2024.1814	https://www.scopus.com/inward/record.uri?eid=2-s2.0-85217044790&doi=10.22141%2f2224-0586.20.8.2024.1814&partnerID=40&md5=12565f582c894c75ed33d2c62eed2d21	Background. Heart rate variability (HRV) is a non-invasive method of analyzing the response of the entire body to surgical stress. The adequacy of the autonomic nervous system response during the perioperative period involves both the initial reserves of the body and the physiology of anesthesia method. HRV is used to predict perioperative complications, especially cardiac ones, mortality, and du…	epidural anesthesia; general anesthesia; heart rate variability; regional anesthesia; surgical treatment for anterior abdominal wall hernias		Ukrainian	Article	Final	Scopus	No	Not relevent
Aydin A.; Gürsoy A.	Aydin, Aydanur (57408637600); Gürsoy, Ayla (30467672400)	57408637600; 30467672400	Nurse-Led Mobile App Effect on Quality of Life in Breast Cancer Patients After Surgery: Nonrandomized Controlled Prospective Cohort Study (Step 3)	2024	Cancer Nursing	10.1097/NCC.0000000000001418	https://www.scopus.com/inward/record.uri?eid=2-s2.0-85210902535&doi=10.1097%2fNCC.0000000000001418&partnerID=40&md5=ebac36feb0a61c269a72157c179eb4f9	Background: Following surgery, women with breast cancer (BC) frequently experience emotional and physiological negative consequences. Objective: To evaluate the effect of a nurse-led mobile app (NL-Mapp) intervention on quality of life (QoL) in patients after surgery for BC. Methods: This single-center, 12-month, nonrandomized controlled trial, with 2 parallel groups, represents the final stage o…	Breast cancer surgery; Breast care nursing; mHealth; Mobile app; Quality of life	39565096	English	Article	Article in press	Scopus	No	Not relevent
Kumar G.S.; Padmapriya T.; Sah B.; Ponnusamy M.; Anandan	Kumar, G. Sathish (58831248400); Padmapriya, T. (56644929900); Sah, Basant (57874759300); Ponnusamy, Muruganantham (57221613377); Anandan (58768441400)	58831248400; 56644929900; 57874759300; 57221613377; 58768441400	Machine-to-Machine Communication in Telerobotic Systems for Robotics Science	2024	International Journal of Intelligent Systems and Applications in Engineering		https://www.scopus.com/inward/record.uri?eid=2-s2.0-85179993271&partnerID=40&md5=6b98768787da4f6122c174d2f51f6479	Machine-to-machine communication devices interact and share data independently to carry out required activities. The device uses a wireless network to connect to another device. The Internet of Things (IoT) is predicted to flourish when mechanical things can interact on their own. This paradigm is used in security, transportation, business, and healthcare every day. Security expert s claim that t…	Internet of Things (IoT); LEACH; Machine-to-machine communication (M2M); Telerobotic		English	Article	Final	Scopus	No	Not relevent
Fromme N.P.; Esser A.; Camenzind M.; Mylius V.; Baumann C.; Buchele F.; Riener R.; Wolf P.; Rossi R.M.	Fromme, Nicolas P. (57210258269); Esser, Adrian (58482006300); Camenzind, Martin (18633485200); Mylius, Veit (6506392082); Baumann, Christian (8510916500); Buchele, Fabian (26038974900); Riener, Robert (7003404145); Wolf, Peter (55627877036); Rossi, Rene M. (7401947214)	57210258269; 58482006300; 18633485200; 6506392082; 8510916500; 26038974900; 7003404145; 55627877036; 7401947214	Development of a Textile Integrated, Two-State Controlled Tremor Suppression Orthosis for the Wrist	2023	IEEE Transactions on Medical Robotics and Bionics	10.1109/TMRB.2023.3293192	https://www.scopus.com/inward/record.uri?eid=2-s2.0-85164379548&doi=10.1109%2fTMRB.2023.3293192&partnerID=40&md5=98162641d0413b9bfa991702be220d1e	Tremor is one of the most common movement disorders with the highest prevalence in the upper limb. Apart from medication or surgery, the mechanical suppression of the involuntary movement with an orthosis can be used as alternative treatment. Here we propose a controlled energy dissipating suppression orthosis using a mechanical brake. For this approach, we focused on improved wearability with vo…	Exoskeleton; soft robotic suits; suppression; tremor		English	Article	Final	Scopus	No	Not relevent
van der Wal-Huisman H.; Soer R.; Sidorenkov G.; Heineman E.; de Graeff P.; van Leeuwen B.L.	van der Wal-Huisman, Hanneke (56502240200); Soer, Remko (8660860500); Sidorenkov, Grigory (38663265400); Heineman, Erik (7005529702); de Graeff, Pauline (24376257300); van Leeuwen, Barbara L. (7004120837)	56502240200; 8660860500; 38663265400; 7005529702; 24376257300; 7004120837	Heart Rate Variability in Surgical Patients Experiencing Live Bedside Music; An Explorative Study	2024	Applied Psychophysiology Biofeedback	10.1007/s10484-023-09609-y	https://www.scopus.com/inward/record.uri?eid=2-s2.0-85177460803&doi=10.1007%2fs10484-023-09609-y&partnerID=40&md5=b86729dc41ee86c09b4018fee482123a	It’s known that surgery elicits a stress response involving the autonomic nervous system (ANS) which is important in general recovery but can also have detrimental effects in older patients. Music seems to positively effect postoperative recovery, although the mechanism requires further unravelling. Our objective was to explore the response of the ANS to live bedside music in older surgical patie…	Heart rate variability; Music; Older people; Postoperative recovery; Stress response; Surgery	37982975	English	Article	Final	Scopus	No	Not relevent
			11th International Work-Conference on Bioinformatics and Biomedical Engineering, IWBBIO 2024	2024	Lecture Notes in Computer Science (including subseries Lecture Notes in Artificial Intelligence and Lecture Notes in Bioinformatics)		https://www.scopus.com/inward/record.uri?eid=2-s2.0-85202600199&partnerID=40&md5=951b4755d4f8a5f78d8c21ce116d34a2	The proceedings contain 54 papers. The special focus in this conference is on Bioinformatics and Biomedical Engineering. The topics include: GPACDA – circRNA-Disease Association Prediction with Generating Polynomials; Bioinformatics Analysis Provides Insight into the Identification of miRNAs as Transcriptional Regulators in Respiratory Syncytial Virus Infection; risk Factors of Recurrence and Met…			English	Conference review	Final	Scopus	No	Conference
Pathak P.; Kim H.S.; Kim H.; Park J.; Lee G.; Ahn J.	Pathak, Prabhat (57210424701); Kim, Hye Suk (57211860615); Kim, Hyunji (58613259100); Park, Juyeon (36053570400); Lee, Giuk (55211483000); Ahn, Jooeun (35092182000)	57210424701; 57211860615; 58613259100; 36053570400; 55211483000; 35092182000	Feasibility of mitigating out-toeing gait using compression tights with inward-directing taping lines	2023	PLoS ONE	10.1371/journal.pone.0291914	https://www.scopus.com/inward/record.uri?eid=2-s2.0-85171956514&doi=10.1371%2fjournal.pone.0291914&partnerID=40&md5=f35255d616d4a4fcce04b2417eb5c8b4	Out-toeing gait may cause alterations in lower limb biomechanics that could lead to an increased risk of overuse injuries. Surgery and physical therapy are conventional methods for mitigating such gait, but they are costly and time-consuming. Wearable devices like braces and orthoses are used as affordable alternatives, but they apply non-negligible stress on the skin. Haptic feedback-delivering …		37733749	English	Article	Final	Scopus	No	Not relevent
Zheng J.; Huang S.-W.; Ahmed M.I.; Pat B.; Lloyd S.G.; Sharifov O.F.; Denney T.S., Jr; Dell’Italia L.J.	Zheng, Jingyi (57222083718); Huang, Shao-Wei (59384389200); Ahmed, Mustafa I. (7402831122); Pat, Betty (6506539870); Lloyd, Steven G. (7202190620); Sharifov, Oleg F. (6602139562); Denney, Thomas S. (7004144032); Dell’Italia, Louis J. (7006433816)	57222083718; 59384389200; 7402831122; 6506539870; 7202190620; 6602139562; 7004144032; 7006433816	Imminent risk of LVEF decline in asymptomatic patients with primary mitral regurgitation	2024	Frontiers in Cardiovascular Medicine	10.3389/fcvm.2024.1410859	https://www.scopus.com/inward/record.uri?eid=2-s2.0-85207456043&doi=10.3389%2ffcvm.2024.1410859&partnerID=40&md5=d312774815eeb5ae32e145b7830e6935	Background: 2020 American College of Cardiology/American Heart Association (ACC/AHA) Guidelines state that the ideal time for mitral valve surgery in primary mitral regurgitation (PMR) is when the LV approaches but has not yet reached echocardiographic LV ejection fraction (EF) < 60% or LV end-systolic dimension (ESD) > 40 mm. However, it is difficult to know the imminent risk of crossing this th…	asymptomatic primary mitral regurgitation; cardiac MRI; LV circumferential strain rate; LVEF decline; machine learning; predictive longitudinal modeling		English	Article	Final	Scopus	No	Not relevent
Gupta K.; Mathur S.	Gupta, Kashish (57642333600); Mathur, Sandeep (57200992536)	57642333600; 57200992536	Metaverse: Revolutionizing Healthcare in a Virtual Realm	2024	Blockchain-Enabled Solutions for the Pharmaceutical Industry	10.1002/9781394287970.ch25	https://www.scopus.com/inward/record.uri?eid=2-s2.0-85215208685&doi=10.1002%2f9781394287970.ch25&partnerID=40&md5=64f81d2f25e97ab9edfcb02989d012e1	The metaverse opens doors to groundbreaking medical education and training. Healthcare professionals can engage in realistic simulations and metaverse, a virtual and interconnected universe that encompasses physical boundaries, has recently attracted attention. As technology continues to advance at an unprecedented pace, the metaverse is targeted to reshape various aspects of our lives, including…	AR (augmented reality); Fitness; Rehabilitation; Remote healthcare; Stress management; Telemedicine; VR (virtual reality)		English	Book chapter	Final	Scopus	No	Book chaoter
Ursin F.; Timmermann C.; Benzinger L.; Salloch S.; Tietze F.-A.	Ursin, Frank (57201186888); Timmermann, Cristian (55619164000); Benzinger, Lasse (58478394400); Salloch, Sabine (36570940200); Tietze, Fabian-Alexander (57810236000)	57201186888; 55619164000; 58478394400; 36570940200; 57810236000	Intraoperative application of mixed and augmented reality for digital surgery: a systematic review of ethical issues	2024	Frontiers in Surgery	10.3389/fsurg.2024.1287218	https://www.scopus.com/inward/record.uri?eid=2-s2.0-85199173684&doi=10.3389%2ffsurg.2024.1287218&partnerID=40&md5=d34a0f6d0fa65523e673f61b9355957b	Introduction: Head-mounted displays (HMDs) that superimpose holograms onto patients are of particular surgical interest as they are believed to dramatically change surgical procedures by including safety warning and allowing real-time offsite consultations. Although there are promising benefits of mixed and augmented reality (MR/AR) technologies in surgery, they also raise new ethical concerns. T…	augmented reality; digital health; ethics; extended reality; mixed reality		English	Review	Final	Scopus	No	Review
Kunal; Prakash A.; Avasthi S.; Agarwal K.; Hussain M.	Kunal (59010051300); Prakash, Ayushi (57939939500); Avasthi, Sandhya (57222131300); Agarwal, Kadambri (55748535500); Hussain, Mohammad (59009047000)	59010051300; 57939939500; 57222131300; 55748535500; 59009047000	Modern healthcare systems: Unveiling the possibility of AIoT for remote patient monitoring	2024	Developments Towards Next Generation Intelligent Systems for Sustainable Development	10.4018/979-8-3693-5643-2.ch007	https://www.scopus.com/inward/record.uri?eid=2-s2.0-85191866951&doi=10.4018%2f979-8-3693-5643-2.ch007&partnerID=40&md5=e0537c9ed3f83fe6670f6a9c792ea9cb	Patient care is transformed when AIOT is included into contemporary healthcare. The influence of AIOT on remote patient monitoring is examined in this chapter, with a focus on how it may improve healthcare outcomes. Real-time monitoring of vital signs, activities, and mental health is made possible by wearable AIOT devices. Data on blood oxygenation, temperature, respiration, and heartbeat are an…			English	Book chapter	Final	Scopus	No	Book chaoter
Krutkyte G.; Goerg A.M.C.; Grob C.A.; Piazza C.D.; Rolfes E.-D.; Gloor B.; Wenning A.S.; Beldi G.; Kollmar O.; Hovorka R.; Wilinska M.E.; Herzig D.; Vogt A.P.; Girard T.; Bally L.	Krutkyte, Gabija (57823208300); Goerg, Arna M.C. (58160370700); Grob, Christian A. (37037368300); Piazza, Camillo D. (57219143010); Rolfes, Eva-Dorothea (59357263300); Gloor, Beat (35840084000); Wenning, Anna S (36026195800); Beldi, Guido (8534725900); Kollmar, Otto (6602827312); Hovorka, Roman (55145131500); Wilinska, Malgorzata E. (6507134283); Herzig, David (57213086833); Vogt, Andreas P (3530…	57823208300; 58160370700; 37037368300; 57219143010; 59357263300; 35840084000; 36026195800; 8534725900; 6602827312; 55145131500; 6507134283; 57213086833; 35300800800; 7007128552; 56652135200	Perioperative Fully Closed-loop versus Usual Care Glucose Management in Adults Undergoing Major Abdominal Surgery - A Two-centre Randomised Controlled Trial	2024	Annals of Surgery	10.1097/SLA.0000000000006549	https://www.scopus.com/inward/record.uri?eid=2-s2.0-85205759947&doi=10.1097%2fSLA.0000000000006549&partnerID=40&md5=62fc7d7f26b8937b13d695640c5bcbf3	Objective: To assess the efficacy and safety of fully closed-loop (FCL) compared with usual care (UC) glucose control in patients experiencing major abdominal surgery-related stress hyperglycaemia. Summary Background Data: Major abdominal surgery-related stress and periprocedural interventions predispose to perioperative hyperglycaemia, both in diabetes and non-diabetes patients. Insulin corrects…	abdominal surgery; closed-loop glucose control; diabetes technology; perioperative glycaemic control; perioperative hyperglycaemia	39348314	English	Article	Article in press	Scopus	No	Not relevent
WANG X.; WANG Z.; SUN C.; CUI Z.	WANG, Xuejian (54416634000); WANG, Zhifeng (55773615200); SUN, Chen (57605867900); CUI, Zhiming (36165367900)	54416634000; 55773615200; 57605867900; 36165367900	Clinical Study of Dexmedetomidine in Combination with Butorphanol for the Treatment of Traumatic Brain Injury (TBI)	2024	Turkish Neurosurgery	10.5137/1019-5149.JTN.36585-21.2	https://www.scopus.com/inward/record.uri?eid=2-s2.0-85184345127&doi=10.5137%2f1019-5149.JTN.36585-21.2&partnerID=40&md5=46833047d8dba66ebd1161cedef14579	AIM: To explore whether the combination of dexmedetomidine (Dex) and butorphanol (But) could benefit patients with traumatic brain injury (TBI). MATERIAL and METHODS: A total of 208 TBI patients admitted from February 2018 to January 2020 were randomly divided into four groups as follows: control group (A), Dex group (B), But group (C), and combination of dexmedetomidine and butorphanol group (D)…	Brain protection; Drug combination; Postoperative; Sedation and analgesia; Traumatic brain injury (TBI)	35929037	English	Article	Final	Scopus	No	Not relevent
LaMonica L.C.; Farha M.W.; Mullen C.R.; Hughes T.M.; Kozlow J.H.; Chrouser K.L.	LaMonica, Lauren C. (57217649801); Farha, Mark W. (57204966877); Mullen, Connor R. (57809349600); Hughes, Tasha M. (57200587924); Kozlow, Jeffrey H. (8948496700); Chrouser, Kristin L. (6508039521)	57217649801; 57204966877; 57809349600; 57200587924; 8948496700; 6508039521	Musculoskeletal Disorders Among Surgeons and Attitudes Towards Wearable Devices for Ergonomic Optimization	2024	Annals of Surgery	10.1097/SLA.0000000000006617	https://www.scopus.com/inward/record.uri?eid=2-s2.0-85213227972&doi=10.1097%2fSLA.0000000000006617&partnerID=40&md5=a2d12a867e2d177e9553faa6e8fe0819	Objective: To assess the burden of ergonomic strain and to examine factors influencing intention to use wearable technology that may improve ergonomics during surgery. Background: Surgical ergonomic strain leads to high rates of work-related musculoskeletal disorders (MSDs) and pain, contributing to early surgeon retirement and an epidemic of burnout. Methods: A cross-sectional survey of surgeons…	ergonomics; musculoskeletal disorders; surgeons; wearable devices		English	Article	Article in press	Scopus	No	Not relevent
Fichter A.M.; Wolff C.T.; Grabenhorst A.; Koss L.H.; von Bomhard A.; Nieberler M.; Wolff K.-D.; Ritschl L.M.	Fichter, Andreas M. (18633894100); Wolff, Constantin T. (57190764084); Grabenhorst, Alex (58266616400); Koss, Leonard H. (58450935400); von Bomhard, Achim (55815677000); Nieberler, Markus (25947654900); Wolff, Klaus-Dietrich (7201667143); Ritschl, Lucas M. (42262505500)	18633894100; 57190764084; 58266616400; 58450935400; 55815677000; 25947654900; 7201667143; 42262505500	Comparison of a high-definition three-dimensional digital camera system with a conventional state-of-the-art operation microscope for microsurgical anastomoses	2023	Scientific Reports	10.1038/s41598-023-37530-1	https://www.scopus.com/inward/record.uri?eid=2-s2.0-85163969839&doi=10.1038%2fs41598-023-37530-1&partnerID=40&md5=725eacf13fbfccb977b3161614ebcbc8	Since its clinical implementation, microvascular surgery has depended on the continuous improvement of magnification tools. One of the more recent developments is a high-definition three-dimensional (3D) digital system (exoscope), which provides an alternative to the state-of-the-art operating microscopes. This study aimed to evaluate the advantages and disadvantages of this technology and compar…		37407612	English	Article	Final	Scopus	No	Not relevent
O'Brien W.H.; Watford T.; Lim C.X.; Sims T.; Jarukasemthawee S.; Pisitsungkagarn K.; Suvanbenjakule P.; Settawacharawanich S.	O'Brien, William H. (7402520901); Watford, Tanya (57202081108); Lim, Chung Xiann (57221247099); Sims, Tracy (57211942167); Jarukasemthawee, Somboon (57199329241); Pisitsungkagarn, Kullaya (51564586600); Suvanbenjakule, Piraorn (57233501900); Settawacharawanich, Supalak (58318412900)	7402520901; 57202081108; 57221247099; 57211942167; 57199329241; 51564586600; 57233501900; 58318412900	An Examination of the Orienting and Defensive Responses Using HR and HF-HRV	2023	Journal of Psychophysiology	10.1027/0269-8803/a000320	https://www.scopus.com/inward/record.uri?eid=2-s2.0-85162190316&doi=10.1027%2f0269-8803%2fa000320&partnerID=40&md5=225ab636cadc65ca6a05951394253e37	Psychophysiological researchers have demonstrated that the orienting response is characterized by heart rate (HR) decreases and high-frequency heart rate variability (HF-HRV) increases. The defensive response is characterized by HR increases and HF-HRV decreases. In this study, HR and HF-HRV reactivity to a visual stimulus designed to elicit an orienting response (surgery video) and a cognitive t…	cardiovascular reactivity; defensive; heart rate variability; methodology; orienting		English	Article	Final	Scopus	No	Not relevent
Kundakcioglu A.; Ayhan M.	Kundakcioglu, Abdulsamet (56382981100); Ayhan, Mustafa (56458066000)	56382981100; 56458066000	Evaluation of Different Subperiosteal Implant Thicknesses on Mechanical Strength and Stress on Bone by Finite Element Analysis	2024	International Journal of Medical Sciences	10.7150/ijms.91620	https://www.scopus.com/inward/record.uri?eid=2-s2.0-85197590212&doi=10.7150%2fijms.91620&partnerID=40&md5=b8c7623f421d174cbd0757e9cb5bd3b1	Implants have always been within the interest of both clinicians and material scientists due to their places in reconstructive and prosthetics surgery. Excessive bone loss or resorption in some patients makes it difficult to design and manufacture the implants that bear the necessary loads to carry the final prosthetics. With this study; we tried to determine the minimum material thickness of the…	Bone Resorption; Custom Made Implant; Subperiosteal Implant	39006845	English	Article	Final	Scopus	No	Not relevent
Zamirbekova N.; Uzunlu E.O.; Arıcan M.	Zamirbekova, Nuriza (57222733756); Uzunlu, Elgin Orçum (57204433553); Arıcan, Mustafa (6602108317)	57222733756; 57204433553; 6602108317	Double Pelvic Osteotomy (DPO) in Canine Hip Dysplasia - Clinical and Radiographic Evaluation	2024	Acta Scientiae Veterinariae	10.22456/1679-9216.137663	https://www.scopus.com/inward/record.uri?eid=2-s2.0-85214288558&doi=10.22456%2f1679-9216.137663&partnerID=40&md5=902f5af730a9230bb20095b0c09b8a4f	Background: Hip dysplasia (HD) in dogs is a common orthopaedic issue affecting both young and adult animals, leading to degenerative joint disease (DJD) and decreased quality of life. Various diagnostic methods, including radiography, are employed to assess the severity of the condition. Treatment options range from surgical interventions, such as juvenile pubic symphysiodesis (JPS) and pelvic os…	bilateral pelvic osteotomy; distraction index; femoral inclination angle; hip dysplasia; Norberg angle		English	Article	Final	Scopus	No	Not relevent
Zhang H.; Wei Z.; Wu D.; Dai Z.; Hughes D.; Sugahara T.; Izumi S.; Yang Y.	Zhang, Hai (59367775400); Wei, Zihong (57787898600); Wu, Diye (59517958400); Dai, Zhuhang (59141535200); Hughes, Danny (59518056500); Sugahara, Tohru (36991741500); Izumi, Shintaro (24450542500); Yang, Yang (56438227100)	59367775400; 57787898600; 59517958400; 59141535200; 59518056500; 36991741500; 24450542500; 56438227100	Flexible, Non-Invasive, and Wearable Fish Heart Rate Monitoring Tag for Guiding Aquaculture in Marine Ranching	2024	Proceedings of IEEE Sensors	10.1109/SENSORS60989.2024.10785047	https://www.scopus.com/inward/record.uri?eid=2-s2.0-85215318028&doi=10.1109%2fSENSORS60989.2024.10785047&partnerID=40&md5=a09ef55d059cbe18c3e0c02fc6b1fdc6	The welfare of farmed fish has emerged as a significant concern. Behavioral and physiological stress responses in fish are widely recognized indicators of compromised welfare. Heart rate and heart rate variability in response to various stimuli have been utilized to gauge stress levels. Implanted heart rate tags can cause non-circadian heart rates post-surgery, impacting the normal activities of …	flexible; heart rate monitoring; marine ranching; non-invasive; wearable		English	Conference paper	Final	Scopus	No	Conference
van der Horst A.; Meijer L.; Medendorp H.V.O.; Jukema J.S.; Bohlmeijer E.; Schreurs K.M.G.; Kelders S.	van der Horst, Annemieke (57210433985); Meijer, Laura (58999396200); Medendorp, Harmieke van Os (58999550000); Jukema, Jan S. (37107974900); Bohlmeijer, Ernst (8641109200); Schreurs, Karlein M.G. (6603768994); Kelders, Saskia (26429584400)	57210433985; 58999396200; 58999550000; 37107974900; 8641109200; 6603768994; 26429584400	Benefits, Recruitment, Dropout, and Acceptability of the Strength Back Digital Health Intervention for Patients Undergoing Spinal Surgery: Nonrandomized, Qualitative, and Quantitative Pilot Feasibility Study	2024	JMIR Formative Research	10.2196/54600	https://www.scopus.com/inward/record.uri?eid=2-s2.0-85191144419&doi=10.2196%2f54600&partnerID=40&md5=59f7e2d03d2d41d2c4e68d709f548db4	Background: Patients undergoing spinal surgery report high levels of insecurity, pain, stress, and anxiety before and after surgery. Unfortunately, there is no guarantee that surgery will resolve all issues; postsurgical recovery often entails moderate to severe postoperative pain, and some patients undergoing spinal surgery do not experience (long-term) pain relief after surgery. Therefore, focu…	acceptance and commitment therapy; digital health intervention; mobile phone; pilot feasibility study; positive psychology; spinal surgery		English	Article	Final	Scopus	No	Not relevent
Finocchiaro M.; Banfi T.; Donaire S.; Arezzo A.; Guarner-Argente C.; Menciassi A.; Casals A.; Ciuti G.; Hernansanz A.	Finocchiaro, Martina (58307020600); Banfi, Tommaso (57189336040); Donaire, Sonia (57218536226); Arezzo, Alberto (6701795382); Guarner-Argente, Carlos (25951314400); Menciassi, Arianna (7004244810); Casals, Alicia (55388675500); Ciuti, Gastone (35098386200); Hernansanz, Albert (23389102600)	58307020600; 57189336040; 57218536226; 6701795382; 25951314400; 7004244810; 55388675500; 35098386200; 23389102600	A Framework for the Evaluation of Human Machine Interfaces of Robot-Assisted Colonoscopy	2024	IEEE Transactions on Biomedical Engineering	10.1109/TBME.2023.3301741	https://www.scopus.com/inward/record.uri?eid=2-s2.0-85166762902&doi=10.1109%2fTBME.2023.3301741&partnerID=40&md5=f5971a20fa27347d569e46196b045f8d	The Human Machine Interface (HMI) of intraluminal robots has a crucial impact on the clinician's performance. It increases or decreases the difficulty of the tasks, and is connected to the users' physical and mental stress. Objective: This article presents a framework to compare and evaluate different HMIs for robotic colonoscopy, with the objective of identifying the optimal HMI that minimises t…	Human machine interface; intraluminal robots; medical simulation; robotic colonoscopy	37535479	English	Article	Final	Scopus	No	Not relevent
Reis J.R.G.; de Freitas Gonçalves D.; Tonello M.G.M.; Magalhães F.H.; Massa M.; da Silva A.P.; Binda D.; de Moraes I.A.P.; Pimentel R.; Martinez J.P.; de Mello Monteiro C.B.	Reis, Juliana Ribeiro Gouveia (59254344500); de Freitas Gonçalves, Danielle (59254639100); Tonello, Maria Georgina Marques (57191443371); Magalhães, Fernando Henrique (35345153300); Massa, Marcelo (56033737900); da Silva, Alan Patricio (57195518345); Binda, Dório (59254936100); de Moraes, Ibis Ariana Peña (57195930904); Pimentel, Renata (57207578499); Martinez, Juliana Perez (59254344600); de Mel…	59254344500; 59254639100; 57191443371; 35345153300; 56033737900; 57195518345; 59254936100; 57195930904; 57207578499; 59254344600; 57322219700	Analysis of heart rate variability and anthropometric measurements to compare obesity classes II and III in patients undergoing bariatric surgery	2024	Journal of Human Growth and Development	10.36311/jhgd.v34.16331	https://www.scopus.com/inward/record.uri?eid=2-s2.0-85200869244&doi=10.36311%2fjhgd.v34.16331&partnerID=40&md5=a7d1834af7db6b000901d5a4f7369a15	Introduction: obesity is an important public health problem worldwide. It is believed that obese candidates for bariatric surgery present cardiac autonomic dysfunction and that weight reduction achieved through surgical treatment of obesity may promote improvement in autonomic nervous system activity, minimizing cardiovascular risks. Objective: thus, the objective of this study is to assess the i…	Bariatric surgery; Heart rate monitoring; Obesity management		English	Article	Final	Scopus	No	Not relevent
Budden A.K.; Song S.; Henry A.; Nesbitt-Hawes E.; Wakefield C.E.; Abbott J.A.	Budden, Aaron K. (56499124900); Song, Sophia (57201398064); Henry, Amanda (7101744117); Nesbitt-Hawes, Erin (50061713600); Wakefield, Claire E. (56249185500); Abbott, Jason A. (7201623314)	56499124900; 57201398064; 7101744117; 50061713600; 56249185500; 7201623314	Acute Biological Changes in Gynecologic Surgeons during Surgery: A Prospective Study	2023	Journal of Minimally Invasive Gynecology	10.1016/j.jmig.2023.06.014	https://www.scopus.com/inward/record.uri?eid=2-s2.0-85164675265&doi=10.1016%2fj.jmig.2023.06.014&partnerID=40&md5=de04080348750be35f29189124742b2c	Study Objective: To assess changes in biological measures of acute stress in surgeons during surgery in real-world settings Design: A prospective cohort study. Setting: A tertiary teaching hospital. Patients: 8 consultant and 9 training gynecologists. Intervention: A total of, 161 elective gynecologic surgeries of 3 procedures: laparoscopic hysterectomy, laparoscopic excision of endometriosis, or…	Burnout; Cortisol; Heart rate; Heart rate variability; Physician; Stress; Surgeon; Surgery	37379897	English	Article	Final	Scopus	No	Not relevent
Kapritsou M.; Bozas E.; Stavrianos S.; Salatas K.; Plastiras A.; Pistolas K.; Fyrfiris N.; Kotrotsiou M.; Konstantinou E.A.	Kapritsou, Maria (55342527800); Bozas, Evangelos (6603248124); Stavrianos, Spyridon (6602384631); Salatas, Konstantinos (58531915600); Plastiras, Aris (16069310000); Pistolas, Konstantinos (58531915700); Fyrfiris, Nikolaos (57207620447); Kotrotsiou, Maria (57204201978); Konstantinou, Evangelos A. (6603054375)	55342527800; 6603248124; 6602384631; 58531915600; 16069310000; 58531915700; 57207620447; 57204201978; 6603054375	The Total Intra Venous Anesthesia Effect Versus Volatile Anesthesia, on Stress and Pain Levels, in Patients Undergoing Breast Reconstruction in Ambulatory Surgery Center Total Intra Venous Anesthesia Protocol and Stress Response	2024	Biological Research for Nursing	10.1177/10998004231194571	https://www.scopus.com/inward/record.uri?eid=2-s2.0-85167584448&doi=10.1177%2f10998004231194571&partnerID=40&md5=08505821b6a45f8784ae41a00c14fefc	Aim: To compare pain and stress response through cortisol and DHEA levels, implementing. Total intra venous anesthesia (TIVA) versus general anesthesia with volatile anesthetics (VOL). Design: This is a prospective randomized correlation study with consecutive measurements. Methods: In an ambulatory surgical center from October of 2019 to August of 2020, patients who underwent breast reconstructi…	cortisol; dehydroepiandrosterone; stress pain levels; total intravenous anesthesia; volatile anesthesia	37559349	English	Article	Final	Scopus	No	Not relevent
Guo X.; Lei C.; Liang H.; An J.; Fang Y.; Zhang X.; Wang Z.; Hu C.; Jiang X.	Guo, Xiaojuan (59613249000); Lei, Changsheng (58683196900); Liang, Hanwei (58091011300); An, Jiaxu (58683665500); Fang, Yanbin (58683430400); Zhang, Xiaolu (58872554700); Wang, Zhiyan (57221741160); Hu, Chunhua (55723101200); Jiang, Xuan (57463501400)	59613249000; 58683196900; 58091011300; 58683665500; 58683430400; 58872554700; 57221741160; 55723101200; 57463501400	Chronic Sacral Nerve Stimulation Inhibits Visceral Hypersensitivity in Diarrhea–Predominant Irritable Bowel Syndrome Rats Model	2024	Neuromodulation	10.1016/j.neurom.2023.08.010	https://www.scopus.com/inward/record.uri?eid=2-s2.0-85175856251&doi=10.1016%2fj.neurom.2023.08.010&partnerID=40&md5=6e02007fcd5d5eb3d7286e7ceac83699	Objective: Sacral nerve stimulation (SNS) is emerging as a novel treatment for irritable bowel syndrome (IBS). However, its effects are limited, and the underlying mechanisms remain largely unknown. Materials and Methods: In this study, rats were divided into three groups (n = 12 rats per group): 1) the SNS group; 2) the sham SNS group (the sham group for short); and 3) the control group. The SNS…	Heart rate variability; irritable bowel syndrome; sacral nerve stimulation; transient receptor potential vanilloid 1; visceral hypersensitivity	37930296	English	Article	Final	Scopus	No	Not relevent
He M.; Chen M.; Ji Y.; Lu G.	He, Mingqian (59260362900); Chen, Meiqian (58698980500); Ji, Yue (59260394500); Lu, Guanzhen (55914428200)	59260362900; 58698980500; 59260394500; 55914428200	Effectiveness of smartphone app-based interventions after surgery on quality of recovery among cancer patients: a systematic review and meta-analysis	2024	Annals of Medicine	10.1080/07853890.2024.2390167	https://www.scopus.com/inward/record.uri?eid=2-s2.0-85201244638&doi=10.1080%2f07853890.2024.2390167&partnerID=40&md5=05ffb36f29a190ca28c33a63dc8cca74	Background: Postoperative recovery in patients with cancer is a complex process that influences quality of life, functional recovery, and mental well-being. Smartphone app-based interventions have emerged as potential tools for improving various aspects of health and well-being in cancer patients. However, the existing literature lacks a consensus on the efficacy of these interventions, leading t…	app; cancer patients; meta-analysis; quality of life; surgery	39140390	English	Article	Final	Scopus	No	Review
Nalty T.; Patel S.S.; Bird J.E.; Lewis V.O.; Lin P.P.	Nalty, Theresa (55358494800); Patel, Shalin S. (57206171610); Bird, Justin E. (55365847900); Lewis, Valerae O. (7102942278); Lin, Patrick P. (7403221194)	55358494800; 57206171610; 55365847900; 7102942278; 7403221194	Does a Concise Patient-reported Outcome Measure Provide a Valid Measure of Physical Function for Cancer Patients after Lower Extremity Surgery?	2024	Clinical Orthopaedics and Related Research	10.1097/CORR.0000000000003257	https://www.scopus.com/inward/record.uri?eid=2-s2.0-85208250480&doi=10.1097%2fCORR.0000000000003257&partnerID=40&md5=bac3baa3299bc6dbfdc5b4c198a00d6f	BackgroundCurrent functional assessment tools for orthopaedic oncology are long surveys that contribute to patients' survey fatigue and yet lack the ability to discern meaningful differences in a patient population that is often mobile but unable to perform strenuous activities. We sought to determine whether a shorter, novel tool based on existing, validated surveys could better capture differen…		39387488	English	Conference paper	Article in press	Scopus	No	Conference
Ji N.; Zhang Y.; Li L.; Du J.; Tan S.; Liu F.	Ji, Nan (58288782500); Zhang, Yan (59450946200); Li, Lin (58443566400); Du, Jinju (57226453908); Tan, Shigang (58289695700); Liu, Fang (58366282100)	58288782500; 59450946200; 58443566400; 57226453908; 58289695700; 58366282100	Comparison of Recovery Effect for Sufentanil vs. Remifentanil Anesthesia in Elderly Patients Undergoing Curative Resection for Hepatocellular Carcinoma	2023	Pain and Therapy	10.1007/s40122-023-00522-0	https://www.scopus.com/inward/record.uri?eid=2-s2.0-85160238243&doi=10.1007%2fs40122-023-00522-0&partnerID=40&md5=22eb2d911cb3526368bb9fc45fce0e8c	Introduction: The aim of this work is to evaluate the clinical efficacy and safety of sufentanil vs. remifentanil anesthesia in elderly patients undergoing curative resection for hepatocellular carcinoma (HCC). Methods: Medical records of elderly patients aged ≥ 65 years who received curative resection for HCC between January 2017 and December 2020 were retrospectively reviewed. The patients were…	Analgesia; Hepatocellular carcinoma; Remifentanil; Sufentanil		English	Article	Final	Scopus	No	Not relevent
Deng Z.; Wang S.; Lu J.; Zhang R.; Zhang L.; Lu W.; Zhu W.; Bao Y.; Zhou J.; Hu C.	Deng, Zixuan (56559138200); Wang, Shiyun (56135006700); Lu, Jingyi (35285871500); Zhang, Rong (57049941700); Zhang, Lei (14064213300); Lu, Wei (57198964249); Zhu, Wei (57200002141); Bao, Yuqian (56844364400); Zhou, Jian (56428108000); Hu, Cheng (14121598300)	56559138200; 56135006700; 35285871500; 57049941700; 14064213300; 57198964249; 57200002141; 56844364400; 56428108000; 14121598300	Interaction between haptoglobin genotype and glycemic variability on diabetic macroangiopathy: a population-based cross-sectional study	2023	Endocrine	10.1007/s12020-023-03484-7	https://www.scopus.com/inward/record.uri?eid=2-s2.0-85168588897&doi=10.1007%2fs12020-023-03484-7&partnerID=40&md5=1550bcca01dd7e71bc73381b91417d4b	Purpose: Haptoglobin (Hp) is a hemoglobin-binding protein that functions as an antioxidant in human plasma. It is reported that glycemic variability (GV) plays a key role in diabetes-related complications associated with impaired glucose metabolism and oxidative stress. Here we aim to investigate whether the effect of GV on diabetic macroangiopathy depends on Hp genotype in type 2 diabetes. Metho…	Diabetic macroangiopathy; Glycemic variability; Haptoglobin genotype; Oxidative stress; Type 2 diabetes	37615814	English	Article	Final	Scopus	No	Not relevent
Abahuje E.; Reddy S.; Rosu C.; Lin K.A.; Mack L.; Valukas C.; Shapiro M.; Alam H.B.; Halverson A.; Bilimoria K.; Coleman J.; Stey A.M.	Abahuje, Egide (56018144300); Reddy, Susheel (36446633000); Rosu, Claudia (57203482841); Lin, Katherine A. (56497369500); Mack, Lara (58394478200); Valukas, Catherine (57219977867); Shapiro, Michael (7402159066); Alam, Hasan B. (26643404400); Halverson, Amy (7003771017); Bilimoria, Karl (16315251100); Coleman, Jamie (59433196400); Stey, Anne M. (55659102900)	56018144300; 36446633000; 57203482841; 56497369500; 58394478200; 57219977867; 7402159066; 26643404400; 7003771017; 16315251100; 59433196400; 55659102900	Relationship Between Residents’ Physiological Stress and Faculty Leadership Skills in a Department of Surgery	2023	Journal of Surgical Education	10.1016/j.jsurg.2023.05.020	https://www.scopus.com/inward/record.uri?eid=2-s2.0-85163281143&doi=10.1016%2fj.jsurg.2023.05.020&partnerID=40&md5=593f6d8f6c18681f3d693b0c8ee7c11f	Background: Leadership skills of team leaders can impact the functioning of their teams. It is unknown whether attending surgeons’ leadership skills impact residents’ physiological stress. This study sought to (1) assess the relationship between attending surgeons’ leadership skills and residents’ physiological stress and (2) to characterize lifestyle behaviors associated with resident physiologi…	cognitive load; heart rate variability; nontechnical skills; physiological stress; surgeons’ leadership; trauma	37336667	English	Article	Final	Scopus	No	Not relevent
Hörlesberger N.; Smolle M.A.; Leitner L.; Hauer G.; Leithner A.; Sadoghi P.	Hörlesberger, Nina (57003480300); Smolle, Maria Anna (56088164400); Leitner, Lukas (57023531000); Hauer, Georg (57201373492); Leithner, Andreas (6603387477); Sadoghi, Patrick (35183921000)	57003480300; 56088164400; 57023531000; 57201373492; 6603387477; 35183921000	Long-term clinical and radiological outcome of a cementless titanium-coated total knee arthroplasty system	2024	Archives of Orthopaedic and Trauma Surgery	10.1007/s00402-023-05091-7	https://www.scopus.com/inward/record.uri?eid=2-s2.0-85174208327&doi=10.1007%2fs00402-023-05091-7&partnerID=40&md5=ea2fe4654cd2fb3743ba3508180f8416	Introduction: To ensure a high-quality standard, it is important to frequently evaluate different prostheses models to avoid prostheses with high failure rates. Thus, the aim of the study was to evaluate the long-term outcome of the uncemented titanium-coated total knee arthroplasty (TKA) system (Advanced Coated System (ACS) III, Implantcast, GERMANY). We hypothesized that the ACS III would have …	ACS III; Outcome analysis; Tin-coated prosthesis; Total knee arthroplasty	37831197	English	Article	Final	Scopus	No	Not relevent
Roungos A.E.; Zavoi A.; Leonte A.; Bostan M.M.; Dabija A.; Bitere E.; Sascau R.A.; Statescu C.	Roungos, Alexandros E. (58563249700); Zavoi, Alexandra (58161750400); Leonte, Andreea (57861785300); Bostan, Madalina M. (57219357913); Dabija, Anca (13906800400); Bitere, Eugen (18433546400); Sascau, Radu A. (14833353100); Statescu, Cristian (6505732692)	58563249700; 58161750400; 57861785300; 57219357913; 13906800400; 18433546400; 14833353100; 6505732692	Cardiac masses and the role of imaging in their diagnostic	2023	Romanian Journal of Cardiology / Revista Romana de Cardiologie	10.2478/rjc-2023-0015	https://www.scopus.com/inward/record.uri?eid=2-s2.0-85169792506&doi=10.2478%2frjc-2023-0015&partnerID=40&md5=8e5653caf5dad63525cdb3f7e8a7685a	Objectives: Myxomas are the most common primary tumors of the adult heart and should be considered in the differential diagnosis of intracavitary cardiac masses, along with thrombi and vegetations. Methods: We report a case of a 64-year-old obese, hypertensive woman, who presented with dyspnea on moderate exertion as well as fatigue. The patient was admitted to our hospital after the discovery on…	atrial septal defect; cardiac tumors; echocardiography; myxoma		English	Article	Final	Scopus	No	Not relevent
Dal Fabbro C.; Bornhardt-Suazo T.; Landry Schönbeck A.; de Meyer M.; Lavigne G.J.	Dal Fabbro, Cibele (6504599395); Bornhardt-Suazo, Thomas (59393656000); Landry Schönbeck, Anaïs (34877220300); de Meyer, Micheline (9238355000); Lavigne, Gilles J. (7004798333)	6504599395; 59393656000; 34877220300; 9238355000; 7004798333	Understanding the clinical management of co-occurring sleep-related bruxism and obstructive sleep apnea in adults: A narrative and critical review	2024	Journal of Prosthodontics	10.1111/jopr.13966	https://www.scopus.com/inward/record.uri?eid=2-s2.0-85208048893&doi=10.1111%2fjopr.13966&partnerID=40&md5=b7b15958e21ba537baf0829278124863	Sleep-related bruxism (SRB) is a motor oral behavior characterized by tooth grinding and jaw clenching activity, reported by 8%–12% of the adult general population and 3% of older individuals. The frequency of one of its biomarkers, rhythmic masticatory muscle activity (RMMA), remains elevated across ages. Obstructive sleep apnea (OSA) is associated with the brief and repetitive pause of breathin…	co-occurrence; diagnosis; mandibular advancement appliance; obstructive sleep apnea; occlusal splint; oral appliance; sleep; sleep apnea; sleep bruxism; treatment		English	Review	Article in press	Scopus	No	Review
Jiang Y.; Sun X.; Jiang M.; Min H.; Wang J.; Fu X.; Qi J.; Yu Z.; Zhu X.; Wu Y.	Jiang, Yang (58313372900); Sun, Xiangju (57951344000); Jiang, Maomin (57861363700); Min, Hewei (57744563500); Wang, Jing (58747390700); Fu, Xinghua (58697789400); Qi, Jiale (58137744900); Yu, Zhenjie (58697524000); Zhu, Xiaomei (58697658700); Wu, Yibo (57224939833)	58313372900; 57951344000; 57861363700; 57744563500; 58747390700; 58697789400; 58137744900; 58697524000; 58697658700; 57224939833	Impact of a mobile health intervention based on multi-theory model of health behavior change on self-management in patients with differentiated thyroid cancer: protocol for a randomized controlled trial	2024	Frontiers in Public Health	10.3389/fpubh.2024.1327442	https://www.scopus.com/inward/record.uri?eid=2-s2.0-85183425803&doi=10.3389%2ffpubh.2024.1327442&partnerID=40&md5=8b8e229bc9f490013db556571b15efab	Introduction: Theoretical models of health behavior are important guides for disease prevention and detection, treatment and rehabilitation, and promotion and maintenance of physical and mental health, but there are no intervention studies related to differentiated thyroid cancer (DTC) that use theoretical models of health as a guide. In this study, we used a microblogging platform as an interven…	differentiated thyroid cancer; health education; mHealth; MTM; self-management	38282759	English	Article	Final	Scopus	No	Not relevent
Kim Y.G.; Lee J.H.; Shim J.W.; Rhee W.; Kim B.S.; Yoon D.; Kim M.J.; Park J.W.; Jeong C.W.; Yang H.-K.; Cho M.; Kim S.	Kim, Young Gyun (57790336700); Lee, Jong Hyeon (57850805100); Shim, Jae Woo (58866537200); Rhee, Wounsuk (58866537300); Kim, Byeong Soo (57365979400); Yoon, Dan (57408707200); Kim, Min Jung (56984393300); Park, Ji Won (57222044570); Jeong, Chang Wook (8879131000); Yang, Han-Kwang (7406557280); Cho, Minwoo (56783471200); Kim, Sungwan (27169083000)	57790336700; 57850805100; 58866537200; 58866537300; 57365979400; 57408707200; 56984393300; 57222044570; 8879131000; 7406557280; 56783471200; 27169083000	A multimodal virtual vision platform as a next-generation vision system for a surgical robot	2024	Medical and Biological Engineering and Computing	10.1007/s11517-024-03030-1	https://www.scopus.com/inward/record.uri?eid=2-s2.0-85184276952&doi=10.1007%2fs11517-024-03030-1&partnerID=40&md5=4d125d97f4dfb947401f7cddc743956a	Robot-assisted surgery platforms are utilized globally thanks to their stereoscopic vision systems and enhanced functional assistance. However, the necessity of ergonomic improvement for their use by surgeons has been increased. In surgical robots, issues with chronic fatigue exist owing to the fixed posture of the conventional stereo viewer (SV) vision system. A head-mounted display was adopted …	da Vinci research kit; Head-mounted display; Usability; User evaluation; Virtual vision platform		English	Article	Final	Scopus	No	Not relevent
Bussolan A.; Baraldo S.; Gambardella L.M.; Valente A.	Bussolan, Andrea (57219666351); Baraldo, Stefano (55523484200); Gambardella, Luca Maria (35600356600); Valente, Anna (22958788100)	57219666351; 55523484200; 35600356600; 22958788100	Multimodal fusion stress detector for enhanced human-robot collaboration in industrial assembly tasks	2024	IEEE International Workshop on Robot and Human Communication, RO-MAN	10.1109/RO-MAN60168.2024.10731373	https://www.scopus.com/inward/record.uri?eid=2-s2.0-85209813596&doi=10.1109%2fRO-MAN60168.2024.10731373&partnerID=40&md5=24eb13c21568219840da07edf4e4ce31	In the modern manufacturing industry, workers are still required to manually perform complex, repetitive, and physically demanding tasks. Collaborative robotics has emerged to assist human workers, reducing physical strain and monotony, while increasing productivity and safety. Nonetheless, cobots still struggle to match the dexterity of human hands and they lack the ability to understand natural…			English	Conference paper	Final	Scopus	No	Conference
Carnevali L.; Bignami E.; Gambetta S.; Barbetti M.; Procopio M.; Freyrie A.; Carbognani P.; Ampollini L.; Sgoifo A.	Carnevali, Luca (54779567600); Bignami, Elena (6507436865); Gambetta, Sara (57980715000); Barbetti, Margherita (57225922635); Procopio, Matteo (57613570000); Freyrie, Antonio (6603698004); Carbognani, Paolo (57190088709); Ampollini, Luca (10144933300); Sgoifo, Andrea (7004004692)	54779567600; 6507436865; 57980715000; 57225922635; 57613570000; 6603698004; 57190088709; 10144933300; 7004004692	Cardiac autonomic and cortisol stress responses to real operations in surgeons: relationship with individual psychobiological characteristics and experience	2023	BioPsychoSocial Medicine	10.1186/s13030-023-00266-5	https://www.scopus.com/inward/record.uri?eid=2-s2.0-85148713062&doi=10.1186%2fs13030-023-00266-5&partnerID=40&md5=34ab0f0ec99719ad34def2be1a6bc77b	Background: Surgeons are exposed to high levels of intraoperative stress, which could compromise their psychological well-being in the long term. This study aimed at exploring the effects of real operations on the activity of stress response systems (i.e., cardiac autonomic function and hypothalamic–pituitary–adrenal axis) during and in the aftermath of surgery, and the moderating role of individ…	Cortisol; Depression; Heart rate variability; Intraoperative stress; Surgeon		English	Article	Final	Scopus	No	Not relevent
Wu K.A.; Kunte S.; Rajkumar S.; Venkatraman V.; Kim G.; Kaplan S.; Anwar-Hashmi S.O.; Doberne J.; Nguyen T.C.; Lad S.P.	Wu, Kevin A. (58833770000); Kunte, Sameer (57222405479); Rajkumar, Shashank (57670313400); Venkatraman, Vishal (57303355600); Kim, Grace (58569218300); Kaplan, Samantha (57190073106); Anwar-Hashmi, Syed Omar (58569329400); Doberne, Julie (36157771800); Nguyen, Tom C. (55823784200); Lad, Shivanand P. (7003669661)	58833770000; 57222405479; 57670313400; 57303355600; 58569218300; 57190073106; 58569329400; 36157771800; 55823784200; 7003669661	Digital Health for Patients Undergoing Cardiac Surgery: A Systematic Review	2023	Healthcare (Switzerland)	10.3390/healthcare11172411	https://www.scopus.com/inward/record.uri?eid=2-s2.0-85170377805&doi=10.3390%2fhealthcare11172411&partnerID=40&md5=8be9b69d105f0570d0e022387bbf5329	Digital health interventions have shown promise in improving patient outcomes and experiences in various healthcare settings. However, their effectiveness in the context of cardiac surgery remains uncertain. This systematic review aims to evaluate the existing evidence on the use of digital health interventions for patients undergoing cardiac surgery. A comprehensive search of PubMed MEDLINE, Els…	cardiac surgery; digital health; mobile applications; patient engagement; patient outcomes; perioperative care; systematic review; web-based interventions		English	Review	Final	Scopus	No	Review
McGovern J.; Leadbitter S.; Miller G.; Hounat A.; Kamande I.; Dolan R.D.; Horgan P.G.; Chang D.K.; Jamieson N.B.; McMillan D.C.	McGovern, Josh (57241954700); Leadbitter, Stephen (57216962518); Miller, Gillian (57481556600); Hounat, Adam (57222644445); Kamande, Irvine (57214874303); Dolan, Ross D. (55794892400); Horgan, Paul G. (7003554505); Chang, David K. (55936302000); Jamieson, Nigel B. (7004717554); McMillan, Donald C. (7201699640)	57241954700; 57216962518; 57481556600; 57222644445; 57214874303; 55794892400; 7003554505; 55936302000; 7004717554; 7201699640	The relationship between heart rate variability and TNM stage, co-morbidity, systemic inflammation and survival in patients with primary operable colorectal cancer	2023	Scientific Reports	10.1038/s41598-023-35396-x	https://www.scopus.com/inward/record.uri?eid=2-s2.0-85159693975&doi=10.1038%2fs41598-023-35396-x&partnerID=40&md5=e74a2e220f9875c273b3cf10f7623e2e	High vagal nerve activity, reliability measured by HRV, is considered protective in cancer, reducing oxidative stress, inflammation and opposing sympathetic nerve activity. The present monocentric study examines the relationship between HRV, TNM stage, co-morbidity, systemic inflammation and survival in patients who underwent potentially curative resections for colorectal cancer (CRC). Time-domai…		37208421	English	Article	Final	Scopus	No	Not relevent
Pagnano M.E.; Vitale J.; Matarrese M.A.G.; Mascianà G.; Caricato M.; Pecchia L.	Pagnano, Maria Elisabetta (59171148000); Vitale, Jacopo (59170720300); Matarrese, Margherita A. G. (57222505868); Mascianà, Gianluca (56347035200); Caricato, Marco (57219123805); Pecchia, Leandro (35746897300)	59171148000; 59170720300; 57222505868; 56347035200; 57219123805; 35746897300	Automatic Detection of Sympathovagal Response Using HRV Analysis. Case Study: Resident Surgeons During Training and Their First Laparoscopic Surgery	2024	IFMBE Proceedings	10.1007/978-3-031-61625-9_15	https://www.scopus.com/inward/record.uri?eid=2-s2.0-85195869646&doi=10.1007%2f978-3-031-61625-9_15&partnerID=40&md5=cd41f579a6f9c9dab5ce46fd9eee9c23	Monitoring the physiological response during training can provide valuable information about how surgeons cope with the stress associated with this activity. Heart Rate Variability (HRV) analysis is a widely used method of assessing the autonomic nervous system (ANS) response, providing important knowledge on the stress state of subjects and how the ANS intervenes in the response to such stress. …	HRV; Machine learning; Mental stress; Surgical residents		English	Conference paper	Final	Scopus	No	Conference
Luger T.; Bonsch R.; Seibt R.; Krämer B.; Rieger M.A.; Steinhilber B.	Luger, Tessy (43561620100); Bonsch, Rosina (57220066545); Seibt, Robert (55866743900); Krämer, Bernhard (57201837075); Rieger, Monika A. (7102188873); Steinhilber, Benjamin (16940187700)	43561620100; 57220066545; 55866743900; 57201837075; 7102188873; 16940187700	Intraoperative active and passive breaks during minimally invasive surgery influence upper extremity physical strain and physical stress response—A controlled, randomized cross-over, laboratory trial	2023	Surgical Endoscopy	10.1007/s00464-023-10042-9	https://www.scopus.com/inward/record.uri?eid=2-s2.0-85153075591&doi=10.1007%2fs00464-023-10042-9&partnerID=40&md5=abe6958742b54ad1caa3ec7b0ca48d06	Objective: Investigate the effect of passive, active or no intra-operative work breaks on static, median and peak muscular activity, muscular fatigue, upper body postures, heart rate, and heart rate variability. Background: Although laparoscopic surgery is preferred over open surgery for the benefit of the patient, it puts the surgeons at higher risk for developing musculoskeletal disorders espec…	Electromyography; Gynecology; Interruptions; Laparoscopy; Working posture	37084097	English	Article	Final	Scopus	No	Not relevent
Vaccarin C.V.; da Silva J.G.; Cassanego G.R.; De Nardin Peixoto G.; Correa L.F.D.; Freitas G.C.; Floriano B.P.; Soares A.V.	Vaccarin, Charline Vanessa (57614209100); da Silva, Janine Giovanini (59508275600); Cassanego, Guilherme Rech (57222651853); De Nardin Peixoto, Gabriella (58837791300); Correa, Luis Felipe Dutra (55251854600); Freitas, Gabrielle Coelho (36476984300); Floriano, Beatriz Perez (36091276700); Soares, André Vasconcelos (24382068800)	57614209100; 59508275600; 57222651853; 58837791300; 55251854600; 36476984300; 36091276700; 24382068800	Femur Fracture in a Jaguarundi (Herpailurus yagouaroundi) - Anesthesia Protocol for Orthopedic Procedure; [Fratura de fêmur em um gato-mourisco (Herpailurus yagouaroundi) - Protocolo anestésico para procedimento ortopédico]	2024	Acta Scientiae Veterinariae	10.22456/1679-9216.133035	https://www.scopus.com/inward/record.uri?eid=2-s2.0-85214586995&doi=10.22456%2f1679-9216.133035&partnerID=40&md5=603b3ec5e1b782bc43563c56d339f53c	Background: Performing surgeries and anesthesia on wild animals continues to be a challenge for veterinarians. There is great variability in species and, consequently, in physiological, pharmacological and management peculiarities, which makes it almost impossible to know everything about all existing species. Current literature on anesthetic procedures in felids is scarce and does not address ma…	felids; rehabilitation; wild cats; wild medicine; zolethyl		Portuguese	Article	Final	Scopus	No	Not relevent
Graichen H.; Strauch M.; Hirschmann M.T.; Becker R.; Lustig S.; Clatworthy M.; Jordaan J.D.; Hazratwala K.; von Eisenhart-Rothe R.; Giesinger K.; Calliess T.	Graichen, Heiko (55894340200); Strauch, Marco (17344571000); Hirschmann, Michael T. (17342015000); Becker, Roland (7402086734); Lustig, Sébastien (23668250000); Clatworthy, Mark (6701499713); Jordaan, Jacobus Daniel (57195542910); Hazratwala, Kaushik (6506986077); von Eisenhart-Rothe, Rüdiger (6603432256); Giesinger, Karlmeinrad (6504440895); Calliess, Tilman (23977466300)	55894340200; 17344571000; 17342015000; 7402086734; 23668250000; 6701499713; 57195542910; 6506986077; 6603432256; 6504440895; 23977466300	Digital TKA Alignment Training with a New Digital Simulation Tool (Knee-CAT) Improves Process Quality, Efficiency, and Confidence	2023	Journal of Personalized Medicine	10.3390/jpm13020213	https://www.scopus.com/inward/record.uri?eid=2-s2.0-85148960296&doi=10.3390%2fjpm13020213&partnerID=40&md5=22ace10061f99b2185e01cda8034fdbb	Individual alignment techniques have been introduced to restore patients’ unique anatomical variations during total knee arthroplasty. The transition from conventional mechanical alignment to individualised approaches, with the assistance of computer and/or robotic technologies, is challenging. The objective of this study was to develop a digital training platform with real patient data to educat…	alignment; computer assistance; robotics; simulator; teaching tool; total knee arthroplasty		English	Article	Final	Scopus	No	Not relevent
Arrighi-Allisan A.E.; Fan C.J.; Wong K.; Wong A.; Garvey K.L.; Schwam Z.G.; Filip P.; Jategaonkar A.A.; Perez E.; Wanna G.B.; Govindaraj S.; Iloreta A.-M.; Cosetti M.K.	Arrighi-Allisan, Annie E. (57188867802); Fan, Caleb J. (57149542700); Wong, Kevin (56666407000); Wong, Anni (56742644300); Garvey, Katherine L. (57202947400); Schwam, Zachary G. (57211588179); Filip, Peter (57194106336); Jategaonkar, Ameya A. (57190018725); Perez, Enrique (57214410457); Wanna, George B. (7801440221); Govindaraj, Satish (6603820893); Iloreta, Alfred-Marc (36782338700); Cosetti, Ma…	57188867802; 57149542700; 56666407000; 56742644300; 57202947400; 57211588179; 57194106336; 57190018725; 57214410457; 7801440221; 6603820893; 36782338700; 6506353550	Ergonomic Analysis of Otologic Surgery: Comparison of Endoscope and Microscope	2023	Otology and Neurotology	10.1097/MAO.0000000000003858	https://www.scopus.com/inward/record.uri?eid=2-s2.0-85163384566&doi=10.1097%2fMAO.0000000000003858&partnerID=40&md5=458017adac75747402abd36c2c2727d2	Objective The comparative postural health of surgeons performing endoscopic and microscopic otologic surgeries has been a topic of active debate, with many nascent or anecdotal reports suggesting the latter encourages suboptimal ergonomics. Using inertial body sensors to measure joint angles, this study sought to objectively evaluate and compare the ergonomics of surgeons during endoscopic and mi…	Ergonomics; Occupational hazards; Otology; Physician health; Posture	37026810	English	Conference paper	Final	Scopus	No	Conference
Kolotovichev Y.; Shakhramanyan A.	Kolotovichev, Yury (57209541589); Shakhramanyan, Andrey (57217098689)	57209541589; 57217098689	Rehabilitation of Berezovskaya GRES: Improving Uhe Post-fire Safety Xith Automated Monitoring Data	2023	AIP Conference Proceedings	10.1063/5.0103522	https://www.scopus.com/inward/record.uri?eid=2-s2.0-85160066288&doi=10.1063%2f5.0103522&partnerID=40&md5=c83b6f0e858280fe6f53c9c37da7c23d	Berezovskaya GRES (BGRES), located in the Sharypovsky district of the Krasnoyarsk Territory, is the most powerful coal-fired power station in the Krasnoyarsk region (3 power units of 800 MW each). The power plant has been operating as part of the Unified Energy System of Siberia since 1987, generating 4.6% of its capacity. On February 1, 2016, an accidental fire occurred in the boiler room of pow…			English	Conference paper	Final	Scopus	No	Conference
Black S.; Bretherton B.; Baranidharan G.; Murray A.; Crowther T.; Deuchars S.; Deuchars J.	Black, Sheila (56400116000); Bretherton, Beatrice (57193619361); Baranidharan, Ganesan (55506232900); Murray, Aaron (57190074692); Crowther, Tracey (55506233500); Deuchars, Susan (6701349510); Deuchars, Jim (7004736633)	56400116000; 57193619361; 55506232900; 57190074692; 55506233500; 6701349510; 7004736633	A Feasibility Study Exploring Measures of Autonomic Function in Patients With Failed Back Surgery Syndrome Undergoing Spinal Cord Stimulation	2023	Neuromodulation	10.1016/j.neurom.2021.10.016	https://www.scopus.com/inward/record.uri?eid=2-s2.0-85145412866&doi=10.1016%2fj.neurom.2021.10.016&partnerID=40&md5=6ed69cfb4b0d213463b98cd9edccf8a8	Objectives: Failed back surgery syndrome (FBSS) is associated with impaired autonomic tone, characterized by sympathetic prevalence and vagal withdrawal. Although spinal cord stimulation (SCS) alleviates pain in FBSS, there is limited research investigating how SCS affects measures of autonomic function. This was a prospective, open-label, feasibility study exploring measures of autonomic functio…	Autonomic function; baroreceptor reflex sensitivity; failed back surgery syndrome; muscle sympathetic nerve activity; spinal cord stimulation	35088730	English	Article	Final	Scopus	No	Not relevent
Deng X.; Sun T.; Zhao D.; Sana S.R.G.L.; Li W.	Deng, Xijin (57231901600); Sun, Tian (57208282432); Zhao, Dengming (57208280894); Sana, Si Ri Gu Leng (57231665400); Li, Wenzhi (57189647369)	57231901600; 57208282432; 57208280894; 57231665400; 57189647369	Stellate ganglion block potentially ameliorates postoperative cognitive decline in aged rats by regulating the neuroendocrine response to stress	2023	Heliyon	10.1016/j.heliyon.2023.e14337	https://www.scopus.com/inward/record.uri?eid=2-s2.0-85149485255&doi=10.1016%2fj.heliyon.2023.e14337&partnerID=40&md5=222ac40f72992f8e268dad418f68865e	Background: Postoperative cognitive dysfunction (POCD) is a common postoperative complication in elderly patients. The strong stress response causing by surgical trauma can induce POCD. We hypothesized that stellate ganglion block (SGB) can provide the neuroprotection to POCD by regulating the neuroendocrine response. Methods: Sprague-Dawley male rats, 18–20 months old and weighing 550–650 g were…	Autonomic nervous system; HPA axis; Neuroendocrine stress response; Postoperative cognitive dysfunction; Stellate ganglion block		English	Article	Final	Scopus	No	Not relevent
Mohammad A.	Mohammad, Abbas (58243534000)	58243534000	Teratology of Fallot (TOF)	2023	Clinical and Surgical Aspects of Congenital Heart Diseases: Text and Study Guide	10.1007/978-3-031-23062-2_10	https://www.scopus.com/inward/record.uri?eid=2-s2.0-85170997215&doi=10.1007%2f978-3-031-23062-2_10&partnerID=40&md5=27930eb5150da7bca1c226b174720448	TOF is one of the most common congenital heart diseases. It is characterized by the presence of four structural defects including (a) RVO obstruction, (b) large VSD, (c) overriding of aorta on VSD, and (d) right ventricular hypertrophy. The etiology of TOF is not fully understood but there are many aspects suspected to contribute in the developing of TOF. These aspects include genetic aspect, emb…	Acrocyanosis; Heart block; Heart failure; Hypercyanosis; Hypercyanotic spell; Overriding aorta; Phenylephrine; Pulmonary valve; Right-sided aorta; Teratology of Fallot		English	Book chapter	Final	Scopus	No	Book chaoter
Ramakrishna V.A.S.; Chamoli U.; Mukhopadhyay S.C.; Diwan A.D.; Prusty B.G.	Ramakrishna, Vivek A.S. (57201422741); Chamoli, Uphar (36670875400); Mukhopadhyay, Subhas C. (24479163700); Diwan, Ashish D. (35510380300); Prusty, B. Gangadhara (6603550457)	57201422741; 36670875400; 24479163700; 35510380300; 6603550457	Measuring compressive loads on a ‘smart’ lumbar interbody fusion cage: Proof of concept	2023	Journal of Biomechanics	10.1016/j.jbiomech.2023.111440	https://www.scopus.com/inward/record.uri?eid=2-s2.0-85147090910&doi=10.1016%2fj.jbiomech.2023.111440&partnerID=40&md5=44ea0ca1fc27d5145889da6962200347	There are several complications associated with lumbar interbody fusion surgery however, pseudarthrosis (non-union) presents a multifaceted challenge in the postoperative management of the patient. Rates of pseudarthrosis range from 3 to 20 % in patients with healthy bone and 20 to 30 % in patients with osteoporosis. The current methods in post-operative follow-up - radiographs and CT, have high …	Instrumented implant; Interbody cage; Interbody fusion; Load sensing; Smart implant	36640615	English	Article	Final	Scopus	No	Not relevent
Chee L.; Valle G.; Marazzi M.; Preatoni G.; Haufe F.L.; Xiloyannis M.; Riener R.; Raspopovic S.	Chee, Lauren (57435866400); Valle, Giacomo (57191255782); Marazzi, Michele (57556476600); Preatoni, Greta (57221646900); Haufe, Florian L (57147856300); Xiloyannis, Michele (56809490700); Riener, Robert (7003404145); Raspopovic, Stanisa (14036337200)	57435866400; 57191255782; 57556476600; 57221646900; 57147856300; 56809490700; 7003404145; 14036337200	Optimally-calibrated non-invasive feedback improves amputees' metabolic consumption, balance and walking confidence	2022	Journal of Neural Engineering	10.1088/1741-2552/ac883b	https://www.scopus.com/inward/record.uri?eid=2-s2.0-85137126189&doi=10.1088%2f1741-2552%2fac883b&partnerID=40&md5=e1297450bceeecf4a02496e5ca7a436f	Objective. Lower-limb amputees suffer from a variety of health problems, including higher metabolic consumption and low mobility. These conditions are linked to the lack of a natural sensory feedback (SF) from their prosthetic device, which forces them to adopt compensatory walking strategies that increase fatigue. Recently, both invasive (i.e. requiring a surgery) and non-invasive approaches hav…	amputees; electro-cutaneous stimulation; metabolic cost; prosthesis; sensory feedback; wearable sensors	35944515	English	Article	Final	Scopus	No	Not relevent
Kondylakis H.; Giglioli I.A.C.; Katehakis D.G.; Aldemir H.; Zikas P.; Papagiannakis G.; Hors-Fraile S.; González-Sanz P.L.; Apostolakis K.C.; Stephanidis C.; Núñez-Benjumea F.J.; Baños-Rivera R.M.; Fernandez-Luque L.; Kouroubali A.	Kondylakis, Haridimos (23389397400); Giglioli, Irene Alice Chicchi (56994284500); Katehakis, Dimitrios G. (6603615029); Aldemir, Hatice (58031785900); Zikas, Paul (57191962677); Papagiannakis, George (23051855400); Hors-Fraile, Santiago (56043474500); González-Sanz, Pedro L. (58031442700); Apostolakis, Konstantinos C. (55339270200); Stephanidis, Constantine (7004072937); Núñez-Benjumea, Francisco…	23389397400; 56994284500; 6603615029; 58031785900; 57191962677; 23051855400; 56043474500; 58031442700; 55339270200; 7004072937; 49864153600; 7004230253; 35224861700; 13003899300	A Digital Health Intervention for Stress and Anxiety Relief in Perioperative Care: Protocol for a Feasibility Randomized Controlled Trial	2022	JMIR Research Protocols	10.2196/38536	https://www.scopus.com/inward/record.uri?eid=2-s2.0-85144765891&doi=10.2196%2f38536&partnerID=40&md5=1c1c519c1d558cb544d25e6fb5881c77	Background: Stress and anxiety are psychophysiological responses commonly experienced by patients during the perioperative process that can increase presurgical and postsurgical complications to a comprehensive and positive recovery. Preventing and intervening in stress and anxiety can help patients achieve positive health and well-being outcomes. Similarly, the provision of education about surge…	CARINAE; digital health; health recommender system; HRS; mHealth; mobile health; patient empowerment; perioperative process; stress and anxiety management; virtual reality; VR		English	Article	Final	Scopus	No	Not relevent
Vecchiato M.; Quinto G.; Neunhaeuserer D.; Battista F.; Bettini S.; Gasperetti A.; Vettor R.; Busetto L.; Ermolao A.	Vecchiato, Marco (57221530922); Quinto, Giulia (57216862528); Neunhaeuserer, Daniel (57211340118); Battista, Francesca (55270369800); Bettini, Silvia (55353617800); Gasperetti, Andrea (26635052300); Vettor, Roberto (7006400071); Busetto, Luca (7005513943); Ermolao, Andrea (6506610351)	57221530922; 57216862528; 57211340118; 55270369800; 55353617800; 26635052300; 7006400071; 7005513943; 6506610351	The incidence of cardiac arrhythmias during exercise stress testing: a focus on patients with severe obesity undergoing sleeve gastrectomy	2023	International Journal of Obesity	10.1038/s41366-022-01252-7	https://www.scopus.com/inward/record.uri?eid=2-s2.0-85145417242&doi=10.1038%2fs41366-022-01252-7&partnerID=40&md5=b7861cadf12dcff7ddddc758a09b36df	Introduction: Obesity is associated with a higher risk of cardiac arrhythmias. Sleeve gastrectomy (SG) is a common bariatric surgery with beneficial effects on weight loss and comorbidities. The study aimed to investigate the prevalence of arrhythmias during maximal exercise testing in patients with moderate-severe obesity and to evaluate the impact of SG on these arrhythmic events. Methods: All …		36593390	English	Article	Final	Scopus	No	Not relevent
Mavrovounis G.; Meling T.R.; Lafuente J.; Fountas K.N.; Demetriades A.K.	Mavrovounis, Georgios (57218193038); Meling, Torstein R. (7004173674); Lafuente, Jesus (7007026743); Fountas, Konstantinos N. (35495170900); Demetriades, Andreas K. (7004877691)	57218193038; 7004173674; 7007026743; 35495170900; 7004877691	Tools and Modalities for Postural Ergonomics Research in Surgery and Neurosurgery	2023	Acta Neurochirurgica, Supplementum	10.1007/978-3-031-36084-8_4	https://www.scopus.com/inward/record.uri?eid=2-s2.0-85180881541&doi=10.1007%2f978-3-031-36084-8_4&partnerID=40&md5=9cb07ef9d829ef6608e73c5593ac75ce	Work-related musculoskeletal disorders (WMSDs) are common amongst neurosurgeons and can affect a surgeon’s ability to operate. Performing surgical ergonomics research is important to minimize the prevalence and effect of WMSDs on the surgeons. The aim of this review is to highlight some of the most important objective and subjective tools available for surgical ergonomics research. Subjective too…	Ergonomics; Ergonomics research; Inertial measurement units; Surface electromyography; Work-related musculoskeletal disorders	38153443	English	Book chapter	Final	Scopus	No	Book chaoter
Lonner J.H.; Goh G.S.	Lonner, Jess H. (7003409887); Goh, Graham S. (56411758100)	7003409887; 56411758100	Moving beyond radiographic alignment: applying the Wald Principles in the adoption of robotic total knee arthroplasty	2023	International Orthopaedics	10.1007/s00264-022-05411-3	https://www.scopus.com/inward/record.uri?eid=2-s2.0-85130061937&doi=10.1007%2fs00264-022-05411-3&partnerID=40&md5=4e0025274d1f483b57b6f0b8327198ac	The use of robotics in total knee arthroplasty (TKA) is growing at an exponential rate. Despite the improved accuracy and reproducibility of robotic-assisted TKA, consistent clinical benefits have yet to be determined, with most studies showing comparable functional outcomes and survivorship between robotic and conventional techniques. Given the success and durability of conventional TKA, measura…	Artificial intelligence; Cost; Efficiency; Ergonomics; Knee arthroplasty; Robotic	35532787	English	Review	Final	Scopus	No	Review
Merbah J.; Caré B.R.; Gorce P.; Gadea F.; Prince F.	Merbah, Johan (57216162244); Caré, Bertrand R. (59248265300); Gorce, Philippe (7006188607); Gadea, François (55376447700); Prince, François (7005291979)	57216162244; 59248265300; 7006188607; 55376447700; 7005291979	A New Approach to Quantifying Muscular Fatigue Using Wearable EMG Sensors during Surgery: An Ergonomic Case Study	2023	Sensors	10.3390/s23031686	https://www.scopus.com/inward/record.uri?eid=2-s2.0-85147845344&doi=10.3390%2fs23031686&partnerID=40&md5=5c7561c0183f7c2ae36da69eb2febf83	(1) Background: Surgeons are exposed to musculoskeletal loads that are comparable to those of industrial workers. These stresses are harmful for the joints and muscles and can lead to musculoskeletal disorders (MSD) and working incapacity for surgeons. In this paper, we propose a novel ergonomic and visualization approach to assess muscular fatigue during surgical procedures. (2) Methods: The act…	biomechanics; electromyography (EMG); ergonomics; fatigue; musculoskeletal disorders; orthopedics; position; surgery; wearable sensors	36772729	English	Article	Final	Scopus	No	Not relevent
Sakan S.; Turudić Ž.; Peremin S.; Šribar A.; Sojčić N.; Čučković M.; Vergles D.; Peršec J.	Sakan, Sanja (34877693300); Turudić, Žana (57212258979); Peremin, Sanja (56298918300); Šribar, Andrej (23028615600); Sojčić, Nataša (55509868900); Čučković, Marcela (57432216600); Vergles, Domagoj (16426485000); Peršec, Jasminka (23393758700)	34877693300; 57212258979; 56298918300; 23028615600; 55509868900; 57432216600; 16426485000; 23393758700	OPIOID FREE GENERAL ANESTHESIA IN CLINICAL PRACTICE – A REVIEW ARTICLE; [ANESTEZIJA BEZ PRIMJENE OPIOIDA U KLINIČKOJ PRAKSI – PREGLEDNI RAD]	2023	Acta Clinica Croatica	10.20471/acc.2023.62.02.15	https://www.scopus.com/inward/record.uri?eid=2-s2.0-85174902495&doi=10.20471%2facc.2023.62.02.15&partnerID=40&md5=96f7c6cd1d2c1426940b18fb83da1c01	Currently, enhanced recovery after surgery (ERAS) protocols are multimodal perioperative care pathways with the goal to achieve early patient recovery after surgery with minimal postoperative complications. According to studies, opioid free general anesthesia has many perioperative benefits and should be part of the ERAS protocols in specific surgical and patient indications. Opioid free general …	Acute pain; Multimodal anesthesia; Opioid free anesthesia; Perioperative period	38549590	English	Review	Final	Scopus	No	Review
Liu H.; Li P.; Yu D.; Ma Z.; An Y.; Li S.; Cai L.	Liu, Honghong (58370150100); Li, Peng (58369447500); Yu, Dan (58368753200); Ma, Zhongxi (58368753300); An, Yu (58368753400); Li, Si (58365998300); Cai, Lin (58365293900)	58370150100; 58369447500; 58368753200; 58368753300; 58368753400; 58365998300; 58365293900	Analysis of the Nursing Effect of Anesthesia Care Integration Combined with Preventive Nursing on Older Patients with Lumbar Disc Herniation During the Perioperative Period	2023	Risk Management and Healthcare Policy	10.2147/RMHP.S411885	https://www.scopus.com/inward/record.uri?eid=2-s2.0-85163216459&doi=10.2147%2fRMHP.S411885&partnerID=40&md5=8e77848fab78533fb5f4e8367d81c29b	Objective: This study explored the nursing effect of anesthesia care integration combined with preventive nursing on older patients with perioperative lumbar disc herniation (LDH). Methods: Clinical data of 100 older patients with LDH who were admitted to our hospital between May 2017 and May 2022 were used, and there were no patients who had not had surgery between January and May 2020 because o…	anesthesia nursing; lumbar disc herniation; lumbar spine function; nursing effect; preventive nursing		English	Article	Final	Scopus	No	Not relevent
Azer Ö.A.; Oran İ.B.	Azer, Özlem Arzu (41861036000); Oran, İbrahim Bora (58245553300)	41861036000; 58245553300	AI Applications in Health Sector: Use of Artificial Intelligence in Covid-19 Crisis and Impacts of Medical Robots on Global Economy	2023	Accounting, Finance, Sustainability, Governance and Fraud	10.1007/978-981-19-9079-3_11	https://www.scopus.com/inward/record.uri?eid=2-s2.0-85159069662&doi=10.1007%2f978-981-19-9079-3_11&partnerID=40&md5=5991d87ae5e793efb90f5e39a7c36bd5	Opinions stating that artificial intelligence (AI) and robotic technologies are digital technologies which would have important impacts on the development of humanity in the near future were actually recognized in the world, however, some basic problems about what can be done with such systems, what the systems are required to be perform by themselves and which risks they bear or how these system…	Artificial intelligence; Covid-19; Health sector; The global economy		English	Book chapter	Final	Scopus	No	Book chaoter
Aydınocak E.U.	Aydınocak, Ezgi Uzel (57343986200)	57343986200	Robotics Systems and Healthcare Logistics	2023	Accounting, Finance, Sustainability, Governance and Fraud	10.1007/978-981-99-1818-8_7	https://www.scopus.com/inward/record.uri?eid=2-s2.0-85156101864&doi=10.1007%2f978-981-99-1818-8_7&partnerID=40&md5=c4387e857e2364b34e6167fa8517ac57	Including waste management, warehousing, inventory management, equipment maintenance, sanitation, and transportation, healthcare logistics has focused on providing more innovative and value-added services in recent years. Therefore healthcare services should be examined and aligned with the objectives of the entire healthcare supply chain to meet the needs of both individuals and organizations. T…	Autonomous mobile robots; Healthcare industry; Hospital logistics; Robotics in health industry; Robotics technology		English	Book chapter	Final	Scopus	No	Book chaoter
Nugraha K.A.; Widito S.; Satrijo B.; Kurnianingsih N.	Nugraha, Krishna Ari (58866843500); Widito, Sasmojo (56884635700); Satrijo, Budi (58247190300); Kurnianingsih, Novi (57223044495)	58866843500; 56884635700; 58247190300; 57223044495	Provisional Technique for Bifurcation Left Main In-Stent Restenosis Lesion: A Case Report	2022	Heart Science Journal	10.21776/ub.hsj.2022.003.04.5	https://www.scopus.com/inward/record.uri?eid=2-s2.0-85184466695&doi=10.21776%2fub.hsj.2022.003.04.5&partnerID=40&md5=0a22a439e8a4ed47130bfe94b894fec1	Background: Percutaneous coronary intervention for bifurcation lesions remains challenging because of its complexity and the lack of trials to guide decision-making. It also comes with several debatable issues, including the requirement for kissing balloon inflation as the post-dilation produces. Case Illustration: A 64-year-old male with some coronary risk factors of hypertension, passive smoker…	Bifurcation Lesion; Kissing Balloon Inflation; Provisional Technique		English	Article	Final	Scopus	No	Not relevent
Vaysburg D.M.; Delman A.M.; Sisak S.; Turner K.M.; Ammann A.M.; Cortez A.R.; Shah S.A.; Quillin III R.C.	Vaysburg, Dennis M. (56983008300); Delman, Aaron M. (57194512038); Sisak, Stephanie (57816634700); Turner, Kevin M. (57197407742); Ammann, Allison M. (57222392392); Cortez, Alexander R. (56016617300); Shah, Shimul A. (7403888907); Quillin III, Ralph C. (55250964100)	56983008300; 57194512038; 57816634700; 57197407742; 57222392392; 56016617300; 7403888907; 55250964100	Biophysiological stress and sleep deprivation among abdominal transplant surgery fellows: A prospective multi-institutional study using a wearable device	2023	American Journal of Surgery	10.1016/j.amjsurg.2022.11.004	https://www.scopus.com/inward/record.uri?eid=2-s2.0-85141790174&doi=10.1016%2fj.amjsurg.2022.11.004&partnerID=40&md5=0f803bed5d82ee4e3794ba408fdd5572	Background: Transplant surgery fellowship is physically and emotionally demanding. The objective of this study was to characterize biophysiological stress and sleep patterns among transplant surgery fellows. Methods: Participating fellows wore a biophysical monitor over a 28-day period and completed biweekly surveys. Sleep patterns were dichotomized as normal or sleep deprived, and heart rate var…	Burnout; Fellowship training; Sleep-deprivation; Stress; Transplant surgery	36372579	English	Article	Final	Scopus	No	Not relevent
Dias R.D.; Kennedy-Metz L.R.; Srey R.; Rance G.; Ebnali M.; Arney D.; Gombolay M.; Zenati M.A.	Dias, Roger D. (56928470700); Kennedy-Metz, Lauren R. (57210908480); Srey, Rithy (6506609539); Rance, Geoffrey (57204182341); Ebnali, Mahdi (57189728878); Arney, David (6602629591); Gombolay, Matthew (55806238000); Zenati, Marco A. (7003841301)	56928470700; 57210908480; 6506609539; 57204182341; 57189728878; 6602629591; 55806238000; 7003841301	Using Digital Biomarkers for Objective Assessment of Perfusionists’ Workload and Acute Stress During Cardiac Surgery	2023	Lecture Notes in Computer Science (including subseries Lecture Notes in Artificial Intelligence and Lecture Notes in Bioinformatics)	10.1007/978-3-031-34953-9_35	https://www.scopus.com/inward/record.uri?eid=2-s2.0-85164911256&doi=10.1007%2f978-3-031-34953-9_35&partnerID=40&md5=ad9e69ba2f7c3fc70584d54cbd9c9984	The cardiac operating room (OR) is a high-risk, high-stakes environment inserted into a complex socio-technical healthcare system. During cardiopulmonary bypass (CPB), the most critical phase of cardiac surgery, the perfusionist has a crucial role within the interprofessional OR team, being responsible for optimizing patient perfusion while coordinating other tasks with the surgeon, anesthesiolog…	Acute Stress; Cardiac Surgery; Cognitive Workload; Digital Biomarkers; Perfusionists		English	Conference paper	Final	Scopus	No	Conference
Dufour S.; Clancy A.; Wu M.	Dufour, Sinéad (36598224300); Clancy, Aisling (18633338100); Wu, Maria (57216321200)	36598224300; 18633338100; 57216321200	Technical Update No. 433: eHealth Solutions for Urinary Incontinence Among Women	2023	Journal of Obstetrics and Gynaecology Canada	10.1016/j.jogc.2022.10.005	https://www.scopus.com/inward/record.uri?eid=2-s2.0-85150019111&doi=10.1016%2fj.jogc.2022.10.005&partnerID=40&md5=de66c13d42ef2c3eaff91eeb8283c0c8	Objective: The purpose of this technical update is to establish the state of the science regarding emerging and novel electronic health (eHealth) and mobile health (mHealth) solutions for urinary incontinence among women. Target population: Women over 18 years with urinary incontinence. Options: Websites and mobile health applications are useful in the conservative care of urinary incontinence. R…	conservative treatment; pelvic floor disorders; telemedicine; urinary incontinence, stress; urinary incontinence, urge; women's health	36273716	English	Article	Final	Scopus	No	Not relevent
Kelly N.A.; Althubaiti A.; Katapadi A.D.; Smith A.G.; Nyirjesy S.C.; Yu J.H.; Onwuka A.J.; Chiang T.	Kelly, Natalie A. (57217534252); Althubaiti, Abdulrahman (56274596800); Katapadi, Aashika D. (58249619100); Smith, Adam G. (58248918000); Nyirjesy, Sarah C. (56427890500); Yu, Jane H. (58186329400); Onwuka, Amanda J. (57203686480); Chiang, Tendy (57191485266)	57217534252; 56274596800; 58249619100; 58248918000; 56427890500; 58186329400; 57203686480; 57191485266	Association of Vibrotactile Biofeedback with Reduced Ergonomic Risk for Surgeons during Tonsillectomy	2023	JAMA Otolaryngology - Head and Neck Surgery	10.1001/jamaoto.2023.0044	https://www.scopus.com/inward/record.uri?eid=2-s2.0-85159281219&doi=10.1001%2fjamaoto.2023.0044&partnerID=40&md5=1c097e4f0f1f6e3ea1d2864a524a129a	Importance: Work-related musculoskeletal disorders are common among otolaryngologists and can be associated with decreased productivity, missed workdays, and reduced quality of life. Ergonomic risk for surgeons is elevated during common otolaryngology procedures; current ergonomic interventions lack the ability to provide real-time feedback. The ability to quantify and mitigate ergonomic risk dur…		36995687	English	Conference paper	Final	Scopus	No	Conference
Ji S.; Guo P.; Ruan D.; Wu H.; Cheng L.; Liu A.	Ji, Shanpeng (58210038600); Guo, Ping (58209023400); Ruan, Diqing (57943437500); Wu, Huaping (55541667500); Cheng, Lin (57203022602); Liu, Aiping (55831212000)	58210038600; 58209023400; 57943437500; 55541667500; 57203022602; 55831212000	Flexible strain sensor with self-healing function for human motion monitoring	2023	Functional Materials Letters	10.1142/S1793604723500108	https://www.scopus.com/inward/record.uri?eid=2-s2.0-85154566585&doi=10.1142%2fS1793604723500108&partnerID=40&md5=1fcda6e5c5e5cec53c2cc279562e02ce	Flexible strain sensors with highly similar effects to human skin have been given great attention due to their potential application in personal health monitoring, human-computer interaction systems and artificial electronic skin fields. In particular, the self-healing properties of the sensors are important for their long-term and repeated use during the actual operation. Herein, a flexible stra…	flexible sensor; motion monitoring; Self-healing; strain sensing		English	Article	Final	Scopus	No	Not relevent
Kleiman D.; Littor M.; Nawas M.; Ben-Haroush Schyr R.; Ben-Zvi D.	Kleiman, Doron (57574410600); Littor, Mika (58142840500); Nawas, Mahmoud (58142735500); Ben-Haroush Schyr, Rachel (16640110400); Ben-Zvi, Danny (23388144600)	57574410600; 58142840500; 58142735500; 16640110400; 23388144600	Simple Continuous Glucose Monitoring in Freely Moving Mice	2023	Journal of Visualized Experiments	10.3791/64743	https://www.scopus.com/inward/record.uri?eid=2-s2.0-85150132732&doi=10.3791%2f64743&partnerID=40&md5=ec8fb18e8b2f5bae0fc1472c59fc997c	Mice are a common model organism used to study metabolic diseases such as diabetes mellitus. Glucose levels are typically measured by tail-bleeding, which requires handling the mice, causes stress, and does not provide data on freely behaving mice during the dark cycle. State-of-the-art continuous glucose measurement in mice requires inserting a probe into the aortic arch of the mouse, as well as…		36912552	English	Article	Final	Scopus	No	Not relevent
Butkevičiūtė E.; Michalkovič A.; Bikulčienė L.	Butkevičiūtė, Eglė (57220311966); Michalkovič, Aleksėjus (55970246400); Bikulčienė, Liepa (8681721400)	57220311966; 55970246400; 8681721400	ECG Signal Features Classification for the Mental Fatigue Recognition	2022	Mathematics	10.3390/math10183395	https://www.scopus.com/inward/record.uri?eid=2-s2.0-85138630554&doi=10.3390%2fmath10183395&partnerID=40&md5=710478c3224c0e8de19e2c5084b841ea	Mental fatigue is a major public health issue worldwide that is common among both healthy and sick people. In the literature, various modern technologies, together with artificial intelligence techniques, have been proposed. Most techniques consider complex biosignals, such as electroencephalogram, electro-oculogram or classification of basic heart rate variability parameters. Additionally, most …	classification; ECG; machine learning; mental fatigue; signal analysis		English	Article	Final	Scopus	No	Not relevent
Furtado T.A.; Girundi M.G.; Campolina C.O.C.; Mafra S.C.; De Oliveira A.M.O.; Dos Santos M.L.P.D.; Lopes S.F.; Freire M.A.	Furtado, Thiago De Almeida (56511610300); Girundi, Marcelo Gomes (8257073100); Campolina, Cláudio De Oliveira Chiari (6505508574); Mafra, Sofia Cunha (58156076800); De Oliveira, Alice Marina Osório (58192773700); Dos Santos, Maria Luiza Patrão Dias (58192773800); Lopes, Sarah Ferreira (58155598900); Freire, Mariana Alvarenga (58155837800)	56511610300; 8257073100; 6505508574; 58156076800; 58192773700; 58192773800; 58155598900; 58155837800	DEPRESSIVE AND EATING DISORDERS IN PATIENTS POST-BARIATRIC SURGERY WITH WEIGHT REGAIN: A DESCRIPTIVE OBSERVATIONAL STUDY; [TRANSTORNO DEPRESSIVO E ALIMENTAR EM PACIENTES PÓS-BARIÁTRICOS CIRURGIA BARIÁTRICA COM REGANHO DE PESO: UM ESTUDO OBSERVACIONAL DESCRITIVO]	2023	Arquivos Brasileiros de Cirurgia Digestiva	10.1590/0102-672020230002e1725	https://www.scopus.com/inward/record.uri?eid=2-s2.0-85150793366&doi=10.1590%2f0102-672020230002e1725&partnerID=40&md5=0e687c6ffa89cf7db8362175bed016c9	Background: Although bariatric surgery is today's gold standard treatment for obesity, weight regain affects the success rate of the procedure. Recent studies have identified psychiatric and neurological factors as possible causes. Aims: The aim of this study was to evaluate the influence of psychiatric diseases on the outcome and long-term success of bariatric surgeries and find a weight regain …	Bariatric Surgery; Binge-Eating Disorder; Depressive Disorder; Mood Disorders; Weight Gain	36946848	English	Article	Final	Scopus	No	Not relevent
Awad G.; Pohl R.; Darius S.; Thielmann B.; Varghese S.; Wacker M.; Schmidt H.; Wippermann J.; Scherner M.; Böckelmann I.	Awad, George (57201085202); Pohl, Robert (57224969938); Darius, Sabine (6506565745); Thielmann, Beatrice (26430224000); Varghese, Sam (57207845871); Wacker, Max (56830254300); Schmidt, Hendrik (55610846400); Wippermann, Jens (6603515191); Scherner, Maximilian (12802295000); Böckelmann, Irina (6602855174)	57201085202; 57224969938; 6506565745; 26430224000; 57207845871; 56830254300; 55610846400; 6603515191; 12802295000; 6602855174	Activation of the stress response among the cardiac surgical residents: comparison of teaching procedures and other (daily) medical activities	2022	Journal of Cardiothoracic Surgery	10.1186/s13019-022-01873-z	https://www.scopus.com/inward/record.uri?eid=2-s2.0-85129924346&doi=10.1186%2fs13019-022-01873-z&partnerID=40&md5=0e9641274c1005c3de1892be656f5ae7	Background: The aim of this Pilot study was to investigate the cardiac surgical residents’ workload during different surgical teaching interventions and to compare their stress levels with other working time spent in the intensive care unit or normal ward. Methods: The objective stress was assessed using two cardiac surgical residents’ heart rate variability (HRV) both during surgical activities …	Cardiac surgery; Education; Heart rate variability; Stress; Workload	35545777	English	Article	Final	Scopus	No	Not relevent
Reddy R.; Chu K.; Deebel N.A.; Ory J.; Weber A.; Terlecki R.; Ramasamy R.	Reddy, Rohit (57328857500); Chu, Kevin (57208272552); Deebel, Nicholas A. (57195233931); Ory, Jesse (57191750465); Weber, Alexander (57875137800); Terlecki, Ryan (6504266051); Ramasamy, Ranjith (8574810000)	57328857500; 57208272552; 57195233931; 57191750465; 57875137800; 6504266051; 8574810000	A Comparative Analysis of Ergonomic Risk Utilizing the 4K-3D Exoscope Versus Standard Operating Microscope for Male Fertility Microsurgery	2023	Urology	10.1016/j.urology.2022.11.008	https://www.scopus.com/inward/record.uri?eid=2-s2.0-85145277543&doi=10.1016%2fj.urology.2022.11.008&partnerID=40&md5=1bb5310402f702c9f71adaa06a51ef4f	Objective: To stratify ergonomic risk in a urologic microsurgeon using the 4K-3D exoscope versus the operating microscope (OM) with wearable technology. Methods: The surgeon was calibrated with wearable sensor inertial measurement units (IMUs) on the head and upper arms. Each inertial measurement units contained an accelerometer, magnetometer, and gyroscope to measure surgeon joint angle change d…		36462583	English	Article	Final	Scopus	No	Not relevent
Zhang C.; Xu L.; Nan B.; Lu C.; Liu H.; Lei L.; Yue R.; Guan G.; He M.; Zhang X.-B.; Song G.	Zhang, Cheng (57203906207); Xu, Li (59373320000); Nan, Bin (57223922054); Lu, Chang (57218223840); Liu, Huiyi (57223325241); Lei, Lingling (57810134300); Yue, Renye (57753767100); Guan, Guoqiang (57189455897); He, Min (57188562699); Zhang, Xiao-Bing (35550663900); Song, Guosheng (8221569500)	57203906207; 59373320000; 57223922054; 57218223840; 57223325241; 57810134300; 57753767100; 57189455897; 57188562699; 35550663900; 8221569500	Dynamic-Reversible MRI Nanoprobe for Continuous Imaging Redox Homeostasis in Hepatic Ischemia-Reperfusion Injury	2023	ACS Nano	10.1021/acsnano.3c02265	https://www.scopus.com/inward/record.uri?eid=2-s2.0-85159637876&doi=10.1021%2facsnano.3c02265&partnerID=40&md5=07922a5fba5cd6ceecbac73b55a0329f	Hepatic ischemia-reperfusion (I/R) injury accompanied by oxidative stress is responsible for postoperative liver dysfunction and failure of liver surgery. However, the dynamic non-invasive mapping of redox homeostasis in deep-seated liver during hepatic I/R injury remains a great challenge. Herein, inspired by the intrinsic reversibility of disulfide bond in proteins, a kind of reversible redox-r…	disulfide bond; hepatic ischemia-reperfusion injury; magnetic resonance imaging; oxidative stress; reversibility	37154230	English	Article	Final	Scopus	No	Not relevent
Haugsten Hansen M.; Sadredini M.; Hasic A.; Eriksen M.; Stokke M.K.	Haugsten Hansen, Marie (57241902400); Sadredini, Mani (57190308900); Hasic, Almira (36436990200); Eriksen, Morten (58707454100); Stokke, Mathis Korseberg (35743908500)	57241902400; 57190308900; 36436990200; 58707454100; 35743908500	Myocardial oxidative stress is increased in early reperfusion, but systemic antioxidative therapy does not prevent ischemia-reperfusion arrhythmias in pigs	2023	Frontiers in Cardiovascular Medicine	10.3389/fcvm.2023.1223496	https://www.scopus.com/inward/record.uri?eid=2-s2.0-85173774636&doi=10.3389%2ffcvm.2023.1223496&partnerID=40&md5=1b16c6192b57de2ea1ce9fd448c04e9d	Background: Arrhythmias in the early phase of reperfusion after myocardial infarction (MI) are common, and can lead to hemodynamic instability or even cardiac arrest. Reactive oxygen species (ROS) are thought to play a key role in the underlying mechanisms, but evidence from large animal models is scarce, and effects of systemic antioxidative treatment remain contentious. Methods: MI was induced …	antioxidant; arrhythmias; ischemia-reperfusion; large animal model; myocardial infarction; n-acetylcysteine; pig; translational research		English	Article	Final	Scopus	No	Not relevent
Liu J.; Sun F.; Sun J.; Ba Y.; Zhao W.; Zhang Z.; Liu L.; Zhang S.; Yin X.	Liu, Jiyi (57413922200); Sun, Fengzhi (57722376600); Sun, Jiao (57723171400); Ba, Yunbo (58516991300); Zhao, Weilong (57723014700); Zhang, Zhipeng (57201321234); Liu, Lu (57873355700); Zhang, Shulong (9234355300); Yin, Xiaomeng (15754911800)	57413922200; 57722376600; 57723171400; 58516991300; 57723014700; 57201321234; 57873355700; 9234355300; 15754911800	Changes in Heart Rate after Pulmonary Vein Isolation in Patients with Paroxysmal Atrial Fibrillation and Sinus Bradycardia	2023	International Heart Journal	10.1536/ihj.22-714	https://www.scopus.com/inward/record.uri?eid=2-s2.0-85166438875&doi=10.1536%2fihj.22-714&partnerID=40&md5=b62dc00ec0572b7a2708dd80bc592cde	This study aimed to evaluate the effect of circumferential pulmonary vein isolation (CPVI) on autonomic nervous function and prognosis in patients with paroxysmal atrial fibrillation (AF) with or without sinus bradycardia. A total of 66 patients with paroxysmal AF accompanied by sinus bradycardia and who underwent CPVI were recruited as the sinus bradycardia group. A total of 91 patients with par…	Annulus pulmonary vein isolation; Case-control; Catheter ablation; Heart rate variability	37518342	English	Article	Final	Scopus	No	Not relevent
Guo B.; Liu H.; Niu L.	Guo, Bo (58651208700); Liu, Huaming (36768449900); Niu, Lei (55512764000)	58651208700; 36768449900; 55512764000	Safe physical interaction with cobots: a multi-modal fusion approach for health monitoring	2023	Frontiers in Neurorobotics	10.3389/fnbot.2023.1265936	https://www.scopus.com/inward/record.uri?eid=2-s2.0-85180127150&doi=10.3389%2ffnbot.2023.1265936&partnerID=40&md5=8a1561606fcd0741d7bfa51e6147671b	Health monitoring is a critical aspect of personalized healthcare, enabling early detection, and intervention for various medical conditions. The emergence of cloud-based robot-assisted systems has opened new possibilities for efficient and remote health monitoring. In this paper, we present a Transformer-based Multi-modal Fusion approach for health monitoring, focusing on the effects of cognitiv…	biomechanical strain; cognitive workload; human-machine; interaction cobots; muscle fatigue		English	Article	Final	Scopus	No	Not relevent
Frasch M.G.	Frasch, Martin Gerbert (7005825402)	7005825402	Heart Rate Variability Code: Does It Exist and Can We Hack It?	2023	Bioengineering	10.3390/bioengineering10070822	https://www.scopus.com/inward/record.uri?eid=2-s2.0-85166360611&doi=10.3390%2fbioengineering10070822&partnerID=40&md5=fc459f4d6ab22f02050e4a135a7b7b7c	A code is generally defined as a system of signals or symbols for communication. Experimental evidence is synthesized for the presence and utility of such communication in heart rate variability (HRV) with particular attention to fetal HRV: HRV contains signatures of information flow between the organs and of response to physiological or pathophysiological stimuli as signatures of states (or synd…	brain–body communication; health monitoring; heart rate; HRV; phase space		English	Review	Final	Scopus	No	Review
Yordanov S.; Yang X.; Mowforth O.; Demetriades A.K.; Ivanov M.; Vergara P.; Gardner A.; Pereira E.; Bateman A.; Alamri A.; Francis J.; Trivedi R.; Kotter M.; Davies B.; Budu A.; Grahovac G.; Jung J.; Jones G.-W.; Rezajool K.; Qureshi A.; Bayley E.; Rasul F.; Tsang K.; Czyz M.; Ahuja S.; Bhatt P.; Wilby M.; Derham C.; Barrett C.; Sadek A.; Shah R.; Choi D.; Lakshmanan P.; Dare C.; Tzerakis N.; Kha…	Yordanov, Stefan (57222112160); Yang, Xiaoyu (57198984026); Mowforth, Oliver (57200854938); Demetriades, Andreas K. (7004877691); Ivanov, Marcel (7201381973); Vergara, Pierluigi (57190272589); Gardner, Adrian (11539229400); Pereira, Erlick (57196768210); Bateman, Antony (57188860485); Alamri, Alexander (46061004200); Francis, Jibin (57212647744); Trivedi, Rikin (7103330083); Kotter, Mark (8773131…	57222112160; 57198984026; 57200854938; 7004877691; 7201381973; 57190272589; 11539229400; 57196768210; 57188860485; 46061004200; 57212647744; 7103330083; 8773131000; 57162124900; 57191823170; 22984696100; 57204720061; 58634661800; 58634427000; 58634661900; 26432522000; 55355731000; 57075824600; 57223413442; 14068535500; 57055175600; 6701726502; 23093604400; 32867597100; 40462240700; 58634894800; 5…	Factors Influencing Surgical Decision-Making in the Posterior Laminectomy With Fixation for Degenerative Cervical Myelopathy (POLYFIX-DCM) Trial: Survey Study	2023	JMIR Formative Research	10.2196/48321	https://www.scopus.com/inward/record.uri?eid=2-s2.0-85173499243&doi=10.2196%2f48321&partnerID=40&md5=e443c5e082fd7c1b9fd69c0d8dbc54ea	Background: Degenerative cervical myelopathy (DCM) is estimated to affect 2% of the adult population. DCM occurs when degenerative processes cause compression and injure the spinal cord. Surgery to remove the stress caused by the compression of the spinal cord is the mainstay of treatment, with a range of techniques in use. Although various factors are described to inform the selection of these t…	cervical myelopathy; decision-making; decompression; degeneration; disability; disc herniation; laminectomy; myelopathy; ossification posterior longitudinal ligament; questionnaire; recovery; spinal cord; spondylosis; spondylotic stenosis; stress; surgeons; surgeons; surgery		English	Article	Final	Scopus	No	Not relevent
Tomasic I.; Prkic A.; Lesin A.; Govorko D.K.; Tomasic N.; Mikic I.M.	Tomasic, I. (55338592000); Prkic, A. (57247785600); Lesin, A. (57248220300); Govorko, D. Kalibovic (36348627900); Tomasic, N. (57191891910); Mikic, I. Medvedec (56002322000)	55338592000; 57247785600; 57248220300; 36348627900; 57191891910; 56002322000	Heart Rate Variability Monitoring with Savvy ECG Sensor During Dental Surgery	2023	2023 46th ICT and Electronics Convention, MIPRO 2023 - Proceedings	10.23919/MIPRO57284.2023.10159941	https://www.scopus.com/inward/record.uri?eid=2-s2.0-85164940926&doi=10.23919%2fMIPRO57284.2023.10159941&partnerID=40&md5=01539dd30f4b0bc2e9f90974a4ab1cfe	Surgical procedures are accompanied with anxiety and stress for both patients and surgeons. This paper investigates the utility of various heart rate variability parameters, estimated from Savvy patch ECG recordings, obtained on patients during surgical extraction of impacted lower third molars under local anesthesia, to estimate psychological state of the patient, as well as pain levels, in real…	anxiety; dental surgery; heart rate; heart rate variability; local anestesia; pain; Patch ECG; Savvy; stress		English	Conference paper	Final	Scopus	No	Conference
Powezka K.; Pettipher A.; Hemakom A.; Adjei T.; Normahani P.; Mandic D.P.; Jaffer U.	Powezka, Katarzyna (57196063274); Pettipher, Allan (57218413844); Hemakom, Apit (57208956008); Adjei, Tricia (57039253700); Normahani, Pasha (50661724700); Mandic, Danilo P. (7006513328); Jaffer, Usman (8923843000)	57196063274; 57218413844; 57208956008; 57039253700; 50661724700; 7006513328; 8923843000	A Pilot Study of Heart Rate Variability Synchrony as a Marker of Intraoperative Surgical Teamwork and Its Correlation to the Length of Procedure	2022	Sensors	10.3390/s22228998	https://www.scopus.com/inward/record.uri?eid=2-s2.0-85142753078&doi=10.3390%2fs22228998&partnerID=40&md5=e438f13cef04537971559d5cb837bcfa	Objective: Quality of intraoperative teamwork may have a direct impact on patient outcomes. Heart rate variability (HRV) synchrony may be useful for objective assessment of team cohesion and good teamwork. The primary aim of this study was to investigate the feasibility of using HRV synchrony in surgical teams. Secondary aims were to investigate the association of HRV synchrony with length of pro…	heart rate variability; HRV synchrony; length of operation; teamwork	36433593	English	Article	Final	Scopus	No	Not relevent
Chen Y.; Lin H.	Chen, Yong (57953949100); Lin, Hongkai (57953260500)	57953949100; 57953260500	Effect of combined application of sevoflurane and remifentanil on laparoscopic surgery, postoperative recovery time and stress response	2022	Tropical Journal of Pharmaceutical Research	10.4314/tjpr.v21i10.18	https://www.scopus.com/inward/record.uri?eid=2-s2.0-85141262160&doi=10.4314%2ftjpr.v21i10.18&partnerID=40&md5=8b2367eba31ca7e2d513dec4e503bbbe	Purpose: To investigate the effect of application of sevoflurane and remifentanil on laparoscopic surgery, and its effect on patients' postoperative recovery time and stress response. Methods: Ninety patients undergoing laparoscopic surgery in Zhongshan City People's Hospital, Guangdong Province, China were selected and randomly divided into propofol group (PG) and sevoflurane group (SG), with 45…	Laparoscopic surgery; Recovery time; Remifentanil; Sevoflurane; Stress response		English	Article	Final	Scopus	No	Not relevent
Clerico A.; Zaninotto M.; Aimo A.; Musetti V.; Perrone M.; Padoan A.; Dittadi R.; Sandri M.T.; Bernardini S.; Sciacovelli L.; Trenti T.; Malloggi L.; Moretti M.; Burgio M.A.; Manno M.L.; Migliardi M.; Fortunato A.; Plebani M.	Clerico, Aldo (7103083362); Zaninotto, Martina (7005061179); Aimo, Alberto (56112889900); Musetti, Veronica (57197782522); Perrone, Marco (57191472979); Padoan, Andrea (22635521200); Dittadi, Ruggero (7004224897); Sandri, Maria Teresa (7006653519); Bernardini, Sergio (7006441194); Sciacovelli, Laura (6602415296); Trenti, Tommaso (6603764152); Malloggi, Lucia (6507146497); Moretti, Marco (25936525…	7103083362; 7005061179; 56112889900; 57197782522; 57191472979; 22635521200; 7004224897; 7006653519; 7006441194; 6602415296; 6603764152; 6507146497; 25936525300; 57201495151; 57202829722; 55912347700; 7007176318; 57202559706	Evaluation of the cardiovascular risk in patients undergoing major non-cardiac surgery: role of cardiac-specific biomarkers A consensus document by the Inter-Society Study Group on Cardiac Biomarkers of the Italian Societies of Clinical Biochemistry: European Ligand Assay Society (ELAS), Italian section; Società Italiana di Biochimica Clinica e Biologia Molecolare Clinica (SIBioC); Società Italia…	2022	Clinical Chemistry and Laboratory Medicine	10.1515/cclm-2022-0481	https://www.scopus.com/inward/record.uri?eid=2-s2.0-85135198006&doi=10.1515%2fcclm-2022-0481&partnerID=40&md5=33821e3aadf07523b8a243785fd670da	Major adverse cardiovascular events are frequently observed in patients undergoing major non-cardiac surgery during the peri-operative period. At this time, the possibility to predict cardiovascular events remains limited, despite the introduction of several algorithms to calculate the risk of adverse events, mainly death and major adverse cardiovascular events (MACE) based on the clinical histor…	acute myocardial infarction; cardiac natriuretic peptides; cardiac troponins; cardiovascular risk; major non-cardiac surgery; myocardial injury	35858238	English	Article	Final	Scopus	No	Not relevent
Torkamani-Azar M.; Lee A.; Bednarik R.	Torkamani-Azar, Mastaneh (55371053200); Lee, Ahreum (55662789800); Bednarik, Roman (6701314967)	55371053200; 55662789800; 6701314967	Methods and Measures for Mental Stress Assessment in Surgery: A Systematic Review of 20 Years of Literature	2022	IEEE Journal of Biomedical and Health Informatics	10.1109/JBHI.2022.3182869	https://www.scopus.com/inward/record.uri?eid=2-s2.0-85132690576&doi=10.1109%2fJBHI.2022.3182869&partnerID=40&md5=7aa9251e80c76ad7d526791f5c2f9ad8	Real-time mental stress monitoring from surgeons and surgical staff in operating rooms may reduce surgical injuries, improve performance and quality of medical care, and accelerate implementation of stress-management strategies. Motivated by the increase in usage of objective and subjective metrics for cognitive monitoring and by the gap in reviews of experimental design setups and data analytics…	cognitive monitoring; data analytics; electroencephalography; eye-tracking; heart-rate variability; intraoperative stress; machine learning; mental stress; microsurgery; multi-modal acquisition; operating room; physiological monitoring; robot-assisted surgery; Surgery; surgical data science; wearable sensors; workload	35696473	English	Review	Final	Scopus	No	Review
Dzhioeva O.; Tadic M.; Belyavskiy E.	Dzhioeva, Olga (57209007157); Tadic, Marijana (36455305000); Belyavskiy, Evgeny (56503779400)	57209007157; 36455305000; 56503779400	Preoperative Stress Testing before Non-Cardiac Surgery	2023	Reviews in Cardiovascular Medicine	10.31083/j.rcm2404098	https://www.scopus.com/inward/record.uri?eid=2-s2.0-85156097013&doi=10.31083%2fj.rcm2404098&partnerID=40&md5=eed917b9880443dae56167300e2b72f6	The current guidelines from various medical societies provide a good summary of data regarding various preoperative exercise tests in patients prior to non-cardiac surgical interventions. However, there is no consensus among experts on the appropriateness of these methods for identifying risk groups for potential perioperative complications. A large volume of published studies describes the role …	cardiovascular complications; non-cardiac surgery; perioperative risk assessment; stress echo before non-cardiac surgery; stress-test		English	Review	Final	Scopus	No	Review
Kjærgaard K.; Mølgaard J.; Rasmussen S.M.; Meyhoff C.S.; Aasvang E.K.	Kjærgaard, Karoline (58790625400); Mølgaard, Jesper (57213165856); Rasmussen, Søren M. (57224913203); Meyhoff, Christian Sylvest (55498777800); Aasvang, Eske Kvanner (6505834336)	58790625400; 57213165856; 57224913203; 55498777800; 6505834336	The effect of technical filtering and clinical criteria on alert rates from continuous vital sign monitoring in the general ward	2023	Hospital Practice	10.1080/21548331.2023.2298185	https://www.scopus.com/inward/record.uri?eid=2-s2.0-85181205632&doi=10.1080%2f21548331.2023.2298185&partnerID=40&md5=cb9bbef62ae727776748313867fef518	Objectives: Continuous vital sign monitoring at the general hospital ward has major potential advantages over intermittent monitoring but generates many alerts with risk of alert fatigue. We hypothesized that the number of alerts would decrease using different filters. Methods: This study was an exploratory analysis of the alert reducing effect from adding two different filters to continuously co…	alert fatigue; anesthesia; artificial intelligence; Continuous monitoring; vital signs	38126772	English	Article	Final	Scopus	No	Not relevent
			Proceedings of the 15th International Conference on Biomedical Engineering Systems and Technologies, BIOSTEC 2022	2023	Communications in Computer and Information Science		https://www.scopus.com/inward/record.uri?eid=2-s2.0-85172285915&partnerID=40&md5=6a4802b630e9b5d5ada22a419b7fde34	The proceedings contain 21 papers. The special focus in this conference is on Biomedical Engineering Systems and Technologies. The topics include: Mobile Tele-Dermatology Use Among University Students: A Pilot Study at Saint Joseph University (USJ); predictive Alarm Prevention by Forecasting Threshold Alarms at the Intensive Care Unit; ST-Segment Anomalies Detection from Compressed Sensing Based …			English	Conference review	Final	Scopus	No	Conference
Alves Brandão V.G.; Silva G.N.; Alvim Fiorelli R.K.; Perez M.V.	Alves Brandão, Virna Guedes (58139899300); Silva, Gustavo Nascimento (57857613100); Alvim Fiorelli, Rossano Kepler (53864809700); Perez, Marcelo Vaz (15825582400)	58139899300; 57857613100; 53864809700; 15825582400	Outcome of Ultrasound Guided Anterior Quadratus Lumborum Block After Video Laparoscopic Cholecystectomies: A Prospective Randomized Clinical Trial	2023	Surgical Innovation	10.1177/15533506231159161	https://www.scopus.com/inward/record.uri?eid=2-s2.0-85149923161&doi=10.1177%2f15533506231159161&partnerID=40&md5=e5ee2b81f7d60e0531ff9785560b5841	Background: Laparoscopy revolutionizing digital and robotic technology for surgical practice. The ability of anesthetic agents and neuronal blockade to modify the response to surgical trauma has been widely studied in the last few years. Objectives: evaluate if Anterior Quadratus Lumborum Block contributes to attenuate surgical repercussions, having as primary parameters analgesia and secondary t…	laparoscopic surgeries. physiological stress response. postoperative pain. postoperative period. quadratus lumborum block. respiratory function tests	36852765	English	Article	Final	Scopus	No	Not relevent
Chau A.T.N.; Nguyen Q.H.; Pham H.N.; Vo M.; Huynh B.D.; Pham N.H.N.; Tran V.N.; Phan V.; Ha Q.D.; Pham D.; Pham T.; Do D.; Tran P.	Chau, Anh Thi Ngoc (57851204000); Nguyen, Quang Hien (58191956000); Pham, Hoang Nhat (57210532223); Vo, Mike (57852052100); Huynh, Ba Duong (57852479000); Pham, Nguyen Hai Nam (57851839700); Tran, Viet Nghi (58358048200); Phan, Vien (57852479100); Ha, Quang Dat (57852052200); Pham, Dat (57851622300); Pham, Thien (57216348928); Do, Dan (57851622400); Tran, Phillip (58439690400)	57851204000; 58191956000; 57210532223; 57852052100; 57852479000; 57851839700; 58358048200; 57852479100; 57852052200; 57851622300; 57216348928; 57851622400; 58439690400	Cardiac papillary fibroelastoma as a cause of acute coronary syndrome	2022	Journal of Cardiology Cases	10.1016/j.jccase.2022.08.002	https://www.scopus.com/inward/record.uri?eid=2-s2.0-85136252080&doi=10.1016%2fj.jccase.2022.08.002&partnerID=40&md5=4a4e04fad3fb255c392c277962f759c1	Cardiac papillary fibroelastoma (CPF) is a benign primary cardiac neoplasm, commonly found in men and above 40 years old. The clinical presentation of CPF ranges from asymptomatic to embolism-related complications such as stroke, myocardial ischemia, infarction, or ventricular fibrillation. Acute coronary syndrome is a rare complication of CPF, which was reported only in a few cases in medical li…	Acute coronary syndrome; Cardiac neoplasm; Cardiac papillary fibroelastoma; Myocardial infarction		English	Article	Final	Scopus	No	Not relevent
Li W.; Meng X.; Zhang K.-J.; Yang Z.; Feng Z.; Tong K.; Tian J.	Li, Wei (56158112600); Meng, Xiangqing (57217040247); Zhang, Kai-Jun (57218676588); Yang, Zhouwen (57751338800); Feng, Zhuoxi (57222980272); Tong, Kuang (57642740300); Tian, Jing (55880950700)	56158112600; 57217040247; 57218676588; 57751338800; 57222980272; 57642740300; 55880950700	Meditation Using a Mobile App Improves Surgery Trainee Performance: A Simulation-Based Randomized Controlled Trial	2023	Arthroscopy - Journal of Arthroscopic and Related Surgery	10.1016/j.arthro.2022.09.008	https://www.scopus.com/inward/record.uri?eid=2-s2.0-85146970555&doi=10.1016%2fj.arthro.2022.09.008&partnerID=40&md5=961f7d511bba7c8daaed561f70c34bf3	Purpose: To primarily investigate: (1) whether a 10-minute instant meditation practice using a mobile app could enhance arthroscopy performance and (2) whether a 10-day app-based meditation could reduce short-term arthroscopic skills deterioration. Methods: Orthopaedic residents with no previous experience in arthroscopy and meditation were randomly assigned to groups A, B, and C. After initial s…		36191734	English	Article	Final	Scopus	No	Not relevent
Sidhoum L.; Dormegny L.; Neumann N.; Rouby A.F.; Sauer A.; Gaucher D.; Lejay A.; Chakfé N.; Bourcier T.	Sidhoum, L. (58184178100); Dormegny, L. (57203937592); Neumann, N. (57465985600); Rouby, A.F. (57196087303); Sauer, A. (22836569800); Gaucher, D. (15845904200); Lejay, A. (25643053600); Chakfé, N. (7005936169); Bourcier, T. (36140295100)	58184178100; 57203937592; 57465985600; 57196087303; 22836569800; 15845904200; 25643053600; 7005936169; 36140295100	Assessment method of cognitive load and stress inducer factors of surgeons and anesthetists in the operating room; [Méthodes d’évaluation de la charge cognitive et des facteurs inducteurs de stress des chirurgiens et anesthésistes au bloc opératoire]	2023	Journal Francais d'Ophtalmologie	10.1016/j.jfo.2022.11.021	https://www.scopus.com/inward/record.uri?eid=2-s2.0-85152546576&doi=10.1016%2fj.jfo.2022.11.021&partnerID=40&md5=053dda84f98fa78875779c3b2efc8384	Introduction: For many years, surgeons and anesthetists have recognized that stress can be present in their daily professional practice. The goal of this study was to identify tools for assessing stress and cognitive load in the operating room. Material and methods: We conducted a literature review in the PubMed database of scientific articles published on the subject without date limit using the…	Anesthesia; Cognitive workload; Definition; Objective; Pathophysiology; Physiologic measurement; Stress; Subjective; Surgeon; Surgery	37068974	English	Review	Final	Scopus	No	Review
Kerimaa H.; Hakala M.; Haapea M.; Vähänikkilä H.; Serlo W.; He H.-G.; Pölkki T.	Kerimaa, Heli (57360923600); Hakala, Mervi (57193788663); Haapea, Marianne (57220388463); Vähänikkilä, Hannu (9637727700); Serlo, Willy (7003537709); He, Hong-Gu (56935923900); Pölkki, Tarja (6602599303)	57360923600; 57193788663; 57220388463; 9637727700; 7003537709; 56935923900; 6602599303	Effectiveness of a Mobile App Intervention for Preparing Preschool Children and Parents for Day Surgery: Randomized Controlled Trial	2023	Journal of Medical Internet Research	10.2196/46989	https://www.scopus.com/inward/record.uri?eid=2-s2.0-85174154868&doi=10.2196%2f46989&partnerID=40&md5=858fd7016fdc5dff2591c739328ddffd	Background: Day surgery allows families to return home quickly. Only a few approaches to preparing for day surgery have demonstrated how digital solutions can support families and children. Objective: This study aims to evaluate the effectiveness of a mobile app intervention on preschool children’s fear and pain and parents’ anxiety and stress in preparing children for day surgery. Methods: This …	anxiety; day surgery; fear; mobile app; mobile phone; pain; parents; preparation; preschool child; randomized controlled trial; stress	37773624	English	Article	Final	Scopus	No	Not relevent
Barešová Z.; Lekárová M.; Světlák M.; Vigašová D.; Halámková J.; Šedo J.	Barešová, Z. (57368761800); Lekárová, Monika (57368863200); Světlák, M. (15729804800); Vigašová, D. (35726206800); Halámková, J. (16233124700); Šedo, J. (56225512500)	57368761800; 57368863200; 15729804800; 35726206800; 16233124700; 56225512500	EHealth support for mental health of oncology patients – is there patient interest? Summary of the first year with the MOÚ MindCare mobile application; [EHealth podpora duševního zdraví onkologických pacientů – mají o ni pacienti zájem? Shrnutí prvního roku s mobilní aplikací MOÚ MindCare]	2023	Klinicka Onkologie	10.48095/ccko2023S119	https://www.scopus.com/inward/record.uri?eid=2-s2.0-85179368783&doi=10.48095%2fccko2023S119&partnerID=40&md5=c1faf3b56a8c953eb5949f6f0456b083	Background: The MOÚ MindCare mobile application has completed its first year of operation at the Masaryk Memorial Cancer Institute (MMCI) as part of a randomized controlled trial evaluating its effectiveness. The aim of this contribution is to summarize the first results stemming from the patient recruitment process and to highlight the challenges of implementing an eHealth program to support men…	eHealth; mobile applications; psycho-oncology; treatment adherence		Czech	Article	Final	Scopus	No	Not relevent
Talbot S.R.; Struve B.; Wassermann L.; Heider M.; Weegh N.; Knape T.; Hofmann M.C.J.; von Knethen A.; Jirkof P.; Häger C.; Bleich A.	Talbot, Steven R. (56513423900); Struve, Birgitta (57210313355); Wassermann, Laura (57211386694); Heider, Miriam (57222437834); Weegh, Nora (57204268653); Knape, Tilo (56437614800); Hofmann, Martine C. J. (57191826362); von Knethen, Andreas (6701433340); Jirkof, Paulin (36570407800); Häger, Christine (56957949900); Bleich, André (8691271700)	56513423900; 57210313355; 57211386694; 57222437834; 57204268653; 56437614800; 57191826362; 6701433340; 36570407800; 56957949900; 8691271700	RELSA—A multidimensional procedure for the comparative assessment of well-being and the quantitative determination of severity in experimental procedures	2022	Frontiers in Veterinary Science	10.3389/fvets.2022.937711	https://www.scopus.com/inward/record.uri?eid=2-s2.0-85142653942&doi=10.3389%2ffvets.2022.937711&partnerID=40&md5=83232970962a5001adf9cb212d4fce47	Good science in translational research requires good animal welfare according to the principles of 3Rs. In many countries, determining animal welfare is a mandatory legal requirement, implying a categorization of animal suffering, traditionally dominated by subjective scorings. However, how such methods can be objectified and refined to compare impairments between animals, subgroups, and animal m…	animal experiments; animal welfare; colitis model; data science; laboratory animal; sepsis model; severity assessment; surgical models		English	Article	Final	Scopus	No	Not relevent
Bartosiak K.; Schwabe M.; Lucey B.; Lawrie C.; Barrack R.	Bartosiak, Kimberly (57205512876); Schwabe, Maria (57204963571); Lucey, Brendan (7004323340); Lawrie, Charles (57243301100); Barrack, Robert (7005407659)	57205512876; 57204963571; 7004323340; 57243301100; 7005407659	Sleep Disturbances and Disorders in Patients with Knee Osteoarthritis and Total Knee Arthroplasty	2022	Journal of Bone and Joint Surgery	10.2106/JBJS.21.01448	https://www.scopus.com/inward/record.uri?eid=2-s2.0-85141889315&doi=10.2106%2fJBJS.21.01448&partnerID=40&md5=744e33145bd8910e9d25b7d0810cb6ad	There is increasing evidence that patient-reported outcomes following total knee arthroplasty (TKA) are associated with psychosocial factors and pain catastrophizing. Sleep disturbance, pain, and mental health have a complex interaction, which, if unrecognized, can be associated with impaired patient-reported outcomes and dissatisfaction following TKA.The gold standard of objective sleep assessme…		35926180	English	Review	Final	Scopus	No	Review
Angus A.A.; Howard K.K.; Jawanda H.; Callahan R.; Ziegler K.M.; Roach V.A.	Angus, Andrew A. (57205231008); Howard, Kathryn K. (58713736000); Jawanda, Harkirat (57916441600); Callahan, Rose (7102667345); Ziegler, Kathryn M. (36449267600); Roach, Victoria A. (54914133700)	57205231008; 58713736000; 57916441600; 7102667345; 36449267600; 54914133700	The effect of an attending versus neutral observer on peg transfer and intracorporeal knot-tying laparoscopic tasks	2022	Surgery (United States)	10.1016/j.surg.2022.07.010	https://www.scopus.com/inward/record.uri?eid=2-s2.0-85139287056&doi=10.1016%2fj.surg.2022.07.010&partnerID=40&md5=d1205e68ec0d70d880940a4cebbd5220	Background: Surgery is an outcome-based specialty where maintaining peak performance is crucial to patient care. There are a variety of identified surgeon stressors that can have an impact on performance, but one factor unique to surgical residents is the observation by an attending surgeon. This study explored how the perceived authority of the observer had an impact on the participants’ physiol…		36096964	English	Article	Final	Scopus	No	Not relevent
Sala E.; Mazzali M.; Paraggio E.; Rossetto G.; Cassiolas G.; Scalona E.; Negro F.; De Palma G.; Piazza C.; Lopomo N.F.	Sala, Emma (7004450812); Mazzali, Marco (58743513500); Paraggio, Emilio (57221253066); Rossetto, Gianluca (57553114700); Cassiolas, Giorgio (57205431858); Scalona, Emilia (56786246100); Negro, Francesco (35991441700); De Palma, Giuseppe (58023165900); Piazza, Cesare (55589573800); Lopomo, Nicola Francesco (55120444000)	7004450812; 58743513500; 57221253066; 57553114700; 57205431858; 56786246100; 35991441700; 58023165900; 55589573800; 55120444000	Proposal of a Multi-parametric Ergonomic Assessment Protocol Integrating Intra-operative Use of Wearable Technology to Evaluate Musculoskeletal Discomfort for Surgeon During Laryngeal Surgery	2023	Lecture Notes in Computer Science (including subseries Lecture Notes in Artificial Intelligence and Lecture Notes in Bioinformatics)	10.1007/978-3-031-48047-8_9	https://www.scopus.com/inward/record.uri?eid=2-s2.0-85178504632&doi=10.1007%2f978-3-031-48047-8_9&partnerID=40&md5=2181a899cffab9dbba38a084d6eb8734	Musculoskeletal disorders (MSDs) represent a cross-cutting problem among healthcare workers; particular attention should be given to surgeons who are involved in mentally and physically demanding tasks. This work aimed to propose a multi-parametric ergonomic approach able to exploit different wearable devices to estimate cervical discomfort and the muscular fatigue sustained by an otolaryngology …	electromyography; ENT; Ergonomics assessment; inertial measurement units; otolaryngology surgery; risk assessment; wearable technologies		English	Conference paper	Final	Scopus	No	Conference
Wong K.C.; Sun E.Y.; Wong I.O.L.; Kumta S.M.	Wong, Kwok Chuen (24472383900); Sun, Edgar Yan (58523118600); Wong, Irene Oi Ling (7102513940); Kumta, Shekhar Madhukar (24471954700)	24472383900; 58523118600; 7102513940; 24471954700	Mixed Reality Improves 3D Visualization and Spatial Awareness of Bone Tumors for Surgical Planning in Orthopaedic Oncology: A Proof of Concept Study	2023	Orthopedic Research and Reviews	10.2147/ORR.S421077	https://www.scopus.com/inward/record.uri?eid=2-s2.0-85166754049&doi=10.2147%2fORR.S421077&partnerID=40&md5=ef3592a1760e1851d7050fcc03529260	Introduction: In orthopedic oncology, computer navigation and 3D-printed guides facilitate precise osteotomies only after surgical exposure. Before surgeries start, it is challenging to mentally process and superimpose the virtual medical images onto patients’ anatomy for preoperative surgical planning. Mixed Reality (MR) is an immersive technology merging real and virtual worlds, and users can i…	3D printing; computer navigation; holograms; mixed reality; spatial awareness		English	Article	Final	Scopus	No	Not relevent
Basu B.; Prajapati B.; Datta A.; Prajapati J.B.	Basu, Biswajit (54792739200); Prajapati, Bhupendra (58633632000); Datta, Ayon (59035095300); Prajapati, Jigna B. (55795007900)	54792739200; 58633632000; 59035095300; 55795007900	The prospective role of artificial intelligence in the development dynamic of healthcare sectors	2023	Edge-AI in Healthcare: Trends and Future Perspectives	10.1201/9781003244592-15	https://www.scopus.com/inward/record.uri?eid=2-s2.0-85167751725&doi=10.1201%2f9781003244592-15&partnerID=40&md5=adfe9e04deffd51edc4fca2b063da89d	Edge-artificial intelligence (AI) in healthcare is one of the most prominent revolutions. AI helps in prediction of diseases using data mining techniques from datasets. AI is also popular for analysing medical images for various purposes. The parameters lacking from the healthcare system have been identified by the healthcare professionals and other users to enhance healthcare services. Robotics …			English	Book chapter	Final	Scopus	No	Book chaoter
Hum B.; Christophides A.; Jin Z.; Elias M.; Taneja K.; Bergese S.D.	Hum, Bill (57222155190); Christophides, Alexa (57339698400); Jin, Zhaosheng (57213840830); Elias, Murad (58547355500); Taneja, Kamil (57225053909); Bergese, Sergio D. (6602650608)	57222155190; 57339698400; 57213840830; 58547355500; 57225053909; 6602650608	The validity and applications of the analgesia nociception index: a narrative review	2023	Frontiers in Surgery	10.3389/fsurg.2023.1234246	https://www.scopus.com/inward/record.uri?eid=2-s2.0-85168655031&doi=10.3389%2ffsurg.2023.1234246&partnerID=40&md5=74febb6d215f070dc53716ae76ac0c50	Pain refers to the subjective, unpleasant experience that is related to illness or injury. In contrast to pain, nociception refers to the physiological neural processing of noxious stimuli, such as intra-operative surgical stimuli. One novel device, the Analgesia Nociception Index (ANI), aims to objectively measure intra-operative nociception by analyzing the heart rate variability in patients un…	analgesia; analgesia nociception index; monitoring; nociception; pain		English	Review	Final	Scopus	No	Review
Animaw L.; Abate T.W.; Endeshaw D.; Tsegaye D.	Animaw, Lingerew (58046285900); Abate, Teshager Woldegiorgis (57204619166); Endeshaw, Destaw (57563955400); Tsegaye, Dejen (57221328297)	58046285900; 57204619166; 57563955400; 57221328297	Fatigue and associated factors among adult cancer patients receiving cancer treatment at oncology unit in Amhara region, Ethiopia	2023	PLoS ONE	10.1371/journal.pone.0279628	https://www.scopus.com/inward/record.uri?eid=2-s2.0-85145899665&doi=10.1371%2fjournal.pone.0279628&partnerID=40&md5=f71491046c0f5619d9f4a77b5b1aba64	Introduction Fatigue is one of the most commonly and frequently reported symptoms by cancer patients. The cause of fatigue is multifactorial in origin, and its impact varies in range from affecting patients’ daily social life, and physical, mental, economic, and social well-being to becoming a threat to their quality of life. Therefore every cancer patient needs to be screened for fatigue and con…		36607977	English	Article	Final	Scopus	No	Not relevent
Laksanasopin T.; Keawsai P.; Chewpraditkul W.; Saiwongse T.; Prechaterasat A.; Prachuablarp C.; Naknonehun P.; Varitsakul R.	Laksanasopin, Tassaneewan (34167954300); Keawsai, Pornpimon (58759499000); Chewpraditkul, Warisara (56347906700); Saiwongse, Thaweesak (57222901283); Prechaterasat, Aimpapha (58759608200); Prachuablarp, Chatkamon (58759424200); Naknonehun, Pornnapa (58759538400); Varitsakul, Rotsukon (56179621900)	34167954300; 58759499000; 56347906700; 57222901283; 58759608200; 58759424200; 58759538400; 56179621900	Development of a Platform for Continuous Support in Abdominal Surgery Recovery	2023	BMEiCON 2023 - 15th Biomedical Engineering International Conference	10.1109/BMEiCON60347.2023.10322088	https://www.scopus.com/inward/record.uri?eid=2-s2.0-85179558523&doi=10.1109%2fBMEiCON60347.2023.10322088&partnerID=40&md5=7b580f30e5629636fb5d42705433347f	The purpose of this effort is to build a platform that facilitates the continuum of care from preoperative to postoperative care for patients undergoing abdominal surgery. Since most patients undergoing abdominal surgery are elderly, the postoperative recovery period can be lengthy and problematic. Patient mental health and recovery can benefit from a platform that can provide both preoperative a…	Abdominal surgery recovery; continuous care; cross-platform application; healthcare monitoring		English	Conference paper	Final	Scopus	No	Conference
Runde H.A.; Taraldsen K.; Follestad T.; Saltvedt I.; Johnsen L.G.	Runde, Henrik A. (58287145400); Taraldsen, Kristin (35743889100); Follestad, Turid (6504297386); Saltvedt, Ingvild (7801463956); Johnsen, Lars G. (7004866178)	58287145400; 35743889100; 6504297386; 7801463956; 7004866178	The impact of cognitive function on physical activity, physical function and quality of life in older adults following a hip fracture	2023	Age and Ageing	10.1093/ageing/afad061	https://www.scopus.com/inward/record.uri?eid=2-s2.0-85160060544&doi=10.1093%2fageing%2fafad061&partnerID=40&md5=f0552522e56e714aff2b12e0d88f39fa	Objective: To determine the impact of cognitive function on physical activity (PA), physical function and health-related quality of life (HRQoL) in older adults within the first year after hip fracture (HF) surgery. Methods: We included 397 home-dwelling individuals aged 70 years or older with the ability to walk 10 m before the fracture. Cognitive function was measured at 1 month and other outco…	cognitive function; health-related quality of life; hip fracture; older people; physical activity; physical function		English	Article	Final	Scopus	No	Not relevent
Essibayi M.A.; Toma A.; Mowrey W.; Qin J.; Hamad M.; Ryvlin J.; Holland R.; Fluss R.; Altschul D.; Lin L.-M.; Altschul D.J.	Essibayi, Muhammed Amir (57212085684); Toma, Aureliana (57218693115); Mowrey, Wenzhu (16444003700); Qin, Jiyue (57219789100); Hamad, Mousa (57215488509); Ryvlin, Jessica (57204604680); Holland, Ryan (57213442768); Fluss, Rose (57207768529); Altschul, Dorothea (54681659800); Lin, Li-Mei (58159687500); Altschul, David J (6507529658)	57212085684; 57218693115; 16444003700; 57219789100; 57215488509; 57204604680; 57213442768; 57207768529; 54681659800; 58159687500; 6507529658	Heart rate and heart rate variability during diagnostic and interventional neuroendovascular procedures	2023	Interventional Neuroradiology	10.1177/15910199231162472	https://www.scopus.com/inward/record.uri?eid=2-s2.0-85151002361&doi=10.1177%2f15910199231162472&partnerID=40&md5=1093769199e027997187e557bcaa34f9	Introduction: Heart rate variability (HRV) reflects the activity of the autonomic nervous system (ANS) and can be used as a potential predictor of stress-related cardiovascular diseases. This study aimed to assess whether physical and mental strain during the performance of cerebral endovascular procedure influence time-domain HRV parameters in operating surgeon. Materials and Methods: Heart rate…	Heart rate variability; occupational stress; vascular neurosurgery	36947484	English	Article	Article in press	Scopus	No	Not relevent
Lee S.-B.; Kwon J.-W.; Sung S.; Moon S.-H.; Lee B.H.	Lee, Soo-Bin (58607372600); Kwon, Ji-Won (56406829000); Sung, Sahyun (57215587275); Moon, Seong-Hwan (7401616833); Lee, Byung Ho (57189373707)	58607372600; 56406829000; 57215587275; 7401616833; 57189373707	Delirium after Spinal Surgery: A Pilot Study of Electroencephalography Signals from a Wearable Device	2022	Applied Sciences (Switzerland)	10.3390/app12199899	https://www.scopus.com/inward/record.uri?eid=2-s2.0-85139867633&doi=10.3390%2fapp12199899&partnerID=40&md5=e8ca2fd3668700e0a03a538c8d6c6568	Postoperative delirium after spinal surgery in elderly patients has been a recent concern. However, there has not been a study of delirium after spinal surgery based on electroencephalography (EEG) signals from a compact wearable device. We aimed to analyze differences in EEG signals from a wearable device in patients with and without delirium after spinal surgery. Thirty-seven patients who under…	electroencephalography; postoperative delirium; spinal surgery; wearable device		English	Article	Final	Scopus	No	Not relevent
Ogunsanya M.E.; Sifat M.; Bamidele O.O.; Ezenwankwo E.F.; Clifton S.; Ton C.; Knight J.M.; Odedina F.T.; Greer J.A.; Dwyer K.; Kendzor D.E.	Ogunsanya, Motolani E. (56829414800); Sifat, Munjireen (57205195877); Bamidele, Olufikayo O. (57196061327); Ezenwankwo, Elochukwu F. (57192663146); Clifton, Shari (38761188200); Ton, Chelsea (58055332700); Knight, Jennifer M. (55781412600); Odedina, Folakemi T. (35477943600); Greer, Joseph A. (13605337100); Dwyer, Kathleen (7005059081); Kendzor, Darla E. (9943784100)	56829414800; 57205195877; 57196061327; 57192663146; 38761188200; 58055332700; 55781412600; 35477943600; 13605337100; 7005059081; 9943784100	Mobile health (mHealth) interventions in prostate cancer survivorship: a scoping review	2023	Journal of Cancer Survivorship	10.1007/s11764-022-01328-3	https://www.scopus.com/inward/record.uri?eid=2-s2.0-85145983150&doi=10.1007%2fs11764-022-01328-3&partnerID=40&md5=54f03f0e1aab1f2a73bcdb37c3cca638	Purpose: This scoping review explores the application of mHealth technology in prostate cancer (CaP) management along the survivorship continuum. Methods: The scoping review was conducted using the five-step framework developed by Arksey and O'Malley. Using predefined criteria, we screened citations from Embase, EBSCOHost, Cochrane Library, PubMed, ProQuest, SCOPUS, and Web of Science for primary…		36627464	English	Review	Final	Scopus	No	Review
Jang Y.J.; Choi Y.-J.	Jang, Yun je (57891100300); Choi, Yun-Jung (55685961400)	57891100300; 55685961400	Effects of Nursing Care Using Binaural Beat Music on Anxiety, Pain, and Vital Signs in Surgery Patients	2022	Journal of Perianesthesia Nursing	10.1016/j.jopan.2022.04.009	https://www.scopus.com/inward/record.uri?eid=2-s2.0-85138087803&doi=10.1016%2fj.jopan.2022.04.009&partnerID=40&md5=42731ca9cf497f438af37e6362a13f92	Purpose: This study investigated the effects of binaural beat music on anxiety, pain, and vital signs in Korean surgical patients. Design: This study used a non-equivalent control group pre-and post-test design. Methods: This study included 54 patients who underwent spinal nerve plastic surgery under local anesthesia. The experimental group listened to binaural beat music twice, using headphones …	anxiety; binaural beat music; local anesthesia; nursing intervention; pain; surgery patients; vital signs	36109335	English	Article	Final	Scopus	No	Not relevent
Haffar A.; Krueger C.A.; Goh G.S.; Lonner J.H.	Haffar, Amer (57226071416); Krueger, Chad A. (54412417400); Goh, Graham S. (56411758100); Lonner, Jess H. (7003409887)	57226071416; 54412417400; 56411758100; 7003409887	UKA with a handheld robotic device results in greater surgeon physiological stress than conventional instrumentation	2023	Knee Surgery, Sports Traumatology, Arthroscopy	10.1007/s00167-022-06908-5	https://www.scopus.com/inward/record.uri?eid=2-s2.0-85124993632&doi=10.1007%2fs00167-022-06908-5&partnerID=40&md5=5e1253baf16f079d3bf3d3b001b9b0bd	Purpose: Poor ergonomics and acute stress can impair surgical performance and cause work-related injuries. Robotic assistance may optimize these psychophysiological factors during UKA. This study compared surgeon physiologic stress and ergonomics during robotic-assisted UKA (rUKA) and conventional UKA (cUKA). Methods: Cardiorespiratory and postural data from a single surgeon were recorded during …	Ergonomic; Knee arthroplasty; Navio; Robotic; Stress; Unicompartmental	35188582	English	Article	Final	Scopus	No	Not relevent
Sasun A.R.; Vardhan V.D.; Sonone S.V.	Sasun, Anam Rajendra (57817486500); Vardhan, Vishnu Diwakar (57236890100); Sonone, Samiksha Vinod (57984905600)	57817486500; 57236890100; 57984905600	Postoperative outcome analysis of left-sided idiopathic diaphragmatic hernia: a case report	2022	Pan African Medical Journal	10.11604/pamj.2022.43.113.35652	https://www.scopus.com/inward/record.uri?eid=2-s2.0-85142818219&doi=10.11604%2fpamj.2022.43.113.35652&partnerID=40&md5=8446e0daf47283f13adb9febafb367f5	Diaphragmatic hernia of an idiopathic cause is a rare pathology that occurs due to absence of any trauma or congenital cause. The aim of the study was to report a case of left-sided diaphragmatic hernia without traumatic aetiology. A 59-year-old male had complained of epigastric pain, vomiting, nausea, and breathing difficulties for the past 15 days. After investigations and diagnosis of the cond…	case report; Idiopathic diaphragmatic hernia; laparotomy repair; outcome analysis; physiotherapy interventions; tele-rehabilitation	36721472	English	Article	Final	Scopus	No	Not relevent
Zheng Z.; Xian Y.; Jin Z.; Yao F.; Liu Y.; Deng Y.; Wang B.; Chen D.; Yang J.; Ren L.; Lin R.	Zheng, Zihan (57210288714); Xian, Yushan (57210288859); Jin, Zhen (57194030780); Yao, Feng (59027114600); Liu, YiZhen (57222322356); Deng, Ying (57222321761); Wang, Bo (58600746200); Chen, Danli (57222314200); Yang, Jianjun (57485185200); Ren, Lingxuan (57486430900); Lin, Rong (7402888367)	57210288714; 57210288859; 57194030780; 59027114600; 57222322356; 57222321761; 58600746200; 57222314200; 57485185200; 57486430900; 7402888367	Rhaponticum carthamoides improved energy metabolism and oxidative stress through the SIRT6/Nrf2 pathway to ameliorate myocardial injury	2022	Phytomedicine	10.1016/j.phymed.2022.154197	https://www.scopus.com/inward/record.uri?eid=2-s2.0-85135188905&doi=10.1016%2fj.phymed.2022.154197&partnerID=40&md5=ad38c485aa3999b6c2e7648b6bfa96aa	Background: Rhaponticum carthamoides (Willd.) Iljin (Rha) is a member of the family Compositae that is widely used in folk medicine as a dietary supplement to treat cardiovascular diseases (CVDs), such as senile cardiac insufficiency, and to restore myocardial function after surgery. Sirtuin 6 (SIRT6), an NAD+-dependent class III histone deacetylase, plays a considerable role in the administratio…	Myocardial injury; Nicotinamide adenine dinucleotide; Rhaponticum carthamoides; Sirtuin 6	35917770	English	Article	Final	Scopus	No	Not relevent
Wang C.; Bhutta A.; Zhang X.; Liu F.; Liu S.; Latham L.E.; Talpos J.C.; Patterson T.A.; Slikker W., Jr.	Wang, Cheng (55684080700); Bhutta, Adnan (6602856567); Zhang, Xuan (55715349200); Liu, Fang (57091320000); Liu, Shuliang (22835853800); Latham, Leah E (57222132151); Talpos, John C (12792633800); Patterson, Tucker A (7202307885); Slikker, William (35451025600)	55684080700; 6602856567; 55715349200; 57091320000; 22835853800; 57222132151; 12792633800; 7202307885; 35451025600	Development of a primate model to evaluate the effects of ketamine and surgical stress on the neonatal brain	2023	Experimental Biology and Medicine	10.1177/15353702231168144	https://www.scopus.com/inward/record.uri?eid=2-s2.0-85162963798&doi=10.1177%2f15353702231168144&partnerID=40&md5=df0d1e9ad2103ab76cdf8f53fc8518b1	With advances in pediatric and obstetric surgery, pediatric patients are subject to complex procedures under general anesthesia. The effects of anesthetic exposure on the developing brain may be confounded by several factors including pre-existing disorders and surgery-induced stress. Ketamine, a noncompetitive N-methyl-d-aspartate (NMDA) receptor antagonist, is routinely used as a pediatric gene…	anesthesia; Brain; developmental; neuroscience; neurotoxicology; surgery	37208914	English	Article	Final	Scopus	No	Not relevent
Nevo E.O.; Arvidsson-Lindvall M.; Börjeson S.H.; Hagberg L.; Hörnqvist E.H.; Valachis A.; Wickberg A.; Duberg A.	Nevo, Emma Ohlsson (48461787200); Arvidsson-Lindvall, MiaLinn (59157974200); Börjeson, Susanne Hellerstedt (58550222200); Hagberg, Lars (57212850548); Hörnqvist, Elisabeth Hultgren (57972501900); Valachis, Antonios (16235297200); Wickberg, Asa (25654354900); Duberg, Anna (55553221500)	48461787200; 59157974200; 58550222200; 57212850548; 57972501900; 16235297200; 25654354900; 55553221500	Digitally distributed Yoga Intervention in Breast Cancer Rehabilitation (DigiYoga CaRe): protocol for a randomised controlled trial	2022	BMJ Open	10.1136/bmjopen-2022-065939	https://www.scopus.com/inward/record.uri?eid=2-s2.0-85141181954&doi=10.1136%2fbmjopen-2022-065939&partnerID=40&md5=9c5c1a02375b01d56a88a2f540c111c8	Introduction Breast cancer is the most prevalent cancer among women. The treatment is extensive; in addition to surgery, various combinations of radiation therapy, chemotherapy and antibody and endocrine treatment can be applied. Cancer-related fatigue (CRF) is high in patients with breast cancer, peaking during chemotherapy, but may persist for several years. Physical activity has proven to be e…	Breast surgery; Breast tumours; Clinical trials; REHABILITATION MEDICINE	36319059	English	Article	Final	Scopus	No	Not relevent
Skov R.A.C.; Lawaetz J.; Konge L.; Westerlin L.; Aasvang E.K.; Meyhoff C.S.; Vogt K.; Ohrlander T.; Resch T.A.; Eiberg J.P.	Skov, Rebecca Andrea Conradsen (57222107063); Lawaetz, Jonathan (57215090328); Konge, Lars (36704959000); Westerlin, Lise (57218801927); Aasvang, Eske Kvanner (6505834336); Meyhoff, Christian Sylvest (55498777800); Vogt, Katja (8757605200); Ohrlander, Tomas (17135886800); Resch, Timothy Andrew (57196029519); Eiberg, Jonas Peter (6603925638)	57222107063; 57215090328; 36704959000; 57218801927; 6505834336; 55498777800; 8757605200; 17135886800; 57196029519; 6603925638	Simulation-Based Education of Endovascular Scrub Nurses Reduces Stress and Improves Team Performance	2022	Journal of Surgical Research	10.1016/j.jss.2022.07.030	https://www.scopus.com/inward/record.uri?eid=2-s2.0-85136168916&doi=10.1016%2fj.jss.2022.07.030&partnerID=40&md5=2c75356ce4a67af09e419cd52ee834c8	Introduction: Endovascular procedures have become commonplace in vascular surgery. This development calls for new training strategies for future specialists. Most simulation-based education (SBE) programs have a monodisciplinary focus on physicians, although successful surgery is a multidisciplinary team effort. Mental stress impairs the learning process and surgical performance and heart rate va…	Endovascular aneurysm repair; Error-capture; Heart-rate-variability; Simulation-based education; Stress-level; Team performance	35994983	English	Article	Final	Scopus	No	Simulation
Yang X.; Sun F.; Zhu S.; Song Y.; Liu Q.; Zhang C.	Yang, Xiuping (12803810900); Sun, Fengju (57210930622); Zhu, Songfeng (58203229000); Song, Yang (57138884600); Liu, Qing (57198641797); Zhang, Chunqiu (16243972000)	12803810900; 57210930622; 58203229000; 57138884600; 57198641797; 16243972000	EFFECT OF NUCLEOTOMY ON AXIAL AND RADIAL COMPRESSION STRAIN DISTRIBUTIONS OF INTERVERTEBRAL DISC	2023	Journal of Mechanics in Medicine and Biology	10.1142/S0219519423500124	https://www.scopus.com/inward/record.uri?eid=2-s2.0-85153938008&doi=10.1142%2fS0219519423500124&partnerID=40&md5=df0ad52d3f032b9c381106ac867ab542	Surgery of nucleus pulposus removal is one of the methods used for the treatment of lumbar disc herniation in the clinic. In order to understand the strain states of the lumbar intervertebral disc (IVD) after nucleotomy, the axial compression experiments of porcine lumbar IVD were implemented using digital image correlation (DIC) technology. The normal IVDs are named as control group; the IVDs tr…	axial compression; axial strain; DIC technology; lumbar intervertebral disc; Nucleotomy; radial strain		English	Article	Final	Scopus	No	Not relevent
Tovar M.A.; Zebley J.A.; Higgins M.; Herur-Raman A.; Zwemer C.H.; Pierce A.Z.; Ranniger C.; Sarani B.; Phillips J.P.	Tovar, Matthew A. (57220030726); Zebley, James A. (57216932704); Higgins, Mairead (59583134200); Herur-Raman, Aalap (57208256230); Zwemer, Catherine H. (57383993000); Pierce, Ayal Z. (57218566263); Ranniger, Claudia (6506406248); Sarani, Babak (16481199700); Phillips, James P. (57201079809)	57220030726; 57216932704; 59583134200; 57208256230; 57383993000; 57218566263; 6506406248; 16481199700; 57201079809	Exposure to a Virtual Reality Mass-Casualty Simulation Elicits a Differential Sympathetic Response in Medical Trainees and Attending Physicians	2023	Prehospital and Disaster Medicine	10.1017/S1049023X22002448	https://www.scopus.com/inward/record.uri?eid=2-s2.0-85147754245&doi=10.1017%2fS1049023X22002448&partnerID=40&md5=c404d1a1cf99da1548a41ae38533df4a	Background: Previous studies have demonstrated the use of virtual reality (VR) in mass-casualty incident (MCI) simulation; however, it is uncertain if VR simulations can be a substitute for in-person disaster training. Demonstrating that VR MCI scenarios can elicit the same desired stress response achieved in live-action exercises is a first step in showing non-inferiority. The primary objective …	disaster medicine; mass-casualty incident; simulation; virtual reality	36606324	English	Article	Final	Scopus	No	Not relevent
Khan I.A.; Baker C.M.; Magnuson J.A.; Courtney P.M.; Krueger C.A.; Lonner J.H.	Khan, Irfan A. (57421970600); Baker, Colin M. (57471625200); Magnuson, Justin A. (57207944259); Courtney, P. Maxwell (56008296100); Krueger, Chad A. (54412417400); Lonner, Jess H. (7003409887)	57421970600; 57471625200; 57207944259; 56008296100; 54412417400; 7003409887	Surgeons Experience More Physiologic Stress and Strain During Revision Than Primary Total Joint Arthroplasty	2023	Journal of Arthroplasty	10.1016/j.arth.2022.12.022	https://www.scopus.com/inward/record.uri?eid=2-s2.0-85146010208&doi=10.1016%2fj.arth.2022.12.022&partnerID=40&md5=ef98f332b47021aa0fc4bcc39abc0a58	Background: Revision total knee arthroplasty (rTKA) and total hip arthroplasty (rTHA) procedures are more complex than primary TKA and THA, but their physiologic burden to the surgeon has not been quantified. While rTKA and rTHA have longer operative times, it is unknown whether differences exist in stress and strain compared to primary TKA and primary THA. The study was conducted to elicit wheth…	energy expenditure; primary TJA; revision TJA; smart vest; strain; stress	36529196	English	Article	Final	Scopus	No	Not all HRV reported
Mølgaard J.; Rasmussen S.S.; Eiberg J.; Sørensen H.B.D.; Meyhoff C.S.; Aasvang E.K.	Mølgaard, Jesper (57213165856); Rasmussen, Søren Straarup (57224913203); Eiberg, Jonas (6603925638); Sørensen, Helge Bjarup Dissing (7201376625); Meyhoff, Christian Sylvest (55498777800); Aasvang, Eske Kvanner (6505834336)	57213165856; 57224913203; 6603925638; 7201376625; 55498777800; 6505834336	Continuous wireless pre- and postoperative vital sign monitoring reveal new, severe desaturations after vascular surgery	2023	Acta Anaesthesiologica Scandinavica	10.1111/aas.14158	https://www.scopus.com/inward/record.uri?eid=2-s2.0-85141353615&doi=10.1111%2faas.14158&partnerID=40&md5=65dda2e04ba2be09b9070f6083c58c8e	Objectives: Postoperative deviating physiologic values (vital signs) may represent postoperative stress or emerging complications. But they can also reflect chronic preoperative values. Distinguishing between the two circumstances may influence the utility of using vital signs in patient monitoring. Thus, we aimed to describe the occurrence of vital sign deviations before and after major vascular…	complications; continuous monitoring; physiology; postoperative; vital signs; wireless; wireless	36267029	English	Article	Final	Scopus	No	Not relevent
Sebastião R.	Sebastião, Raquel (23467762800)	23467762800	Characterization of Postoperative Pain Through Electrocardiogram: A First Approach	2023	Lecture Notes in Networks and Systems	10.1007/978-3-031-16072-1_29	https://www.scopus.com/inward/record.uri?eid=2-s2.0-85138011164&doi=10.1007%2f978-3-031-16072-1_29&partnerID=40&md5=2ac928d584e2aff64266e9fd8a450fc9	Current standard practices to evaluate pain are mainly based on self-reporting instruments. However, pain perception is subjective and influenced by several factors, making objective evaluation difficult. In turn, the pain may not be correctly managed, and over or under dosage of analgesics are reported as leading to undesirable side-effects, which can be potentially harmful. Considering the rele…	ECG monitoring; Feature correlation; Feature extraction; Pain; Postoperative; Statistical tests		English	Conference paper	Final	Scopus	No	Conference
Snisar V.I.; Myronov D.V.	Snisar, V.I. (58961305300); Myronov, D.V. (58260354300)	58961305300; 58260354300	Comparative study of the analgesic and anti-stress effect of inhalation anesthesia in children with cancer and trauma pathology during surgical treatment; [Порівняльне дослідження знеболювальної та антистресової дії інгаляційної анестезії у дітей з онкологічною та травматологічною патологією при хірургічному лікуванні]	2023	Child's Health	10.22141/2224-0551.18.2.2023.1571	https://www.scopus.com/inward/record.uri?eid=2-s2.0-85166150557&doi=10.22141%2f2224-0551.18.2.2023.1571&partnerID=40&md5=91ba4cb407f6565a18130af361cab89d	Background. Adequate anesthesia is of great importance for patient safety, it reduces stress reactions to surgery and trauma. The perfection of modern anesthesia allows performing complex operations in different age periods in patients at high surgical and anesthetic risk. To limit the activation of neuroendocrine, inflammatory and immune reactions during surgery, new methods of anesthesia are co…	anesthesia; cancer and trauma pathology; children; sevoflurane		Ukrainian	Article	Final	Scopus	No	Not relevent
Fortenbach C.R.; Skeie J.M.; Sevcik K.M.; Johnson A.T.; Oetting T.A.; Haugsdal J.M.; Sales C.S.; Nishimura D.Y.; Taylor E.B.; Schmidt G.A.; Greiner M.A.	Fortenbach, Christopher R. (24484348300); Skeie, Jessica M. (8863030100); Sevcik, Kristina M. (57212306985); Johnson, A. Tim (58273341200); Oetting, Thomas A. (6701583834); Haugsdal, Jaclyn M. (55672090800); Sales, Christopher S. (56732682500); Nishimura, Darryl Y. (7004556385); Taylor, Eric B. (35365555600); Schmidt, Gregory A. (56300266800); Greiner, Mark A. (24830442400)	24484348300; 8863030100; 57212306985; 58273341200; 6701583834; 55672090800; 56732682500; 7004556385; 35365555600; 56300266800; 24830442400	Metabolic and proteomic indications of diabetes progression in human aqueous humor	2023	PLoS ONE	10.1371/journal.pone.0280491	https://www.scopus.com/inward/record.uri?eid=2-s2.0-85146531938&doi=10.1371%2fjournal.pone.0280491&partnerID=40&md5=1cc17e4d7ff2f3fe65c33f83b8000768	Diabetes mellitus is a multiorgan systemic disease impacting numerous ocular structures that results in significant ocular morbidity and often results in more frequent corneal and glaucoma surgeries for affected individuals. We hypothesize that the systemic metabolic and proteomic derangement observed in the progression of diabetes influences the composition of the aqueous humor (AH), which ultim…		36652491	English	Article	Final	Scopus	No	Not relevent
Wu J.; Chen W.; Guo D.; Ma G.; Wang Z.; He Y.; Zhong F.; Lu B.; Wang Y.; Cheung T.H.; Liu Y.-H.	Wu, Jiahao (57216927309); Chen, Wei (57207468299); Guo, Dezhao (57736472600); Ma, Gan (49361609500); Wang, Zerui (56650312800); He, Yucheng (56352554700); Zhong, Fangxun (57164392400); Lu, Bo (56637501600); Wang, Yudong (7601492190); Cheung, Tak Hong (7103334169); Liu, Yun-Hui (57203136059)	57216927309; 57207468299; 57736472600; 49361609500; 56650312800; 56352554700; 57164392400; 56637501600; 7601492190; 7103334169; 57203136059	Robot-Enabled Uterus Manipulator for Laparoscopic Hysterectomy With Soft RCM Constraints: Design, Control, and Evaluation	2022	IEEE Transactions on Medical Robotics and Bionics	10.1109/TMRB.2022.3181497	https://www.scopus.com/inward/record.uri?eid=2-s2.0-85131721176&doi=10.1109%2fTMRB.2022.3181497&partnerID=40&md5=7f2deccc8d73e4ec32574012bfc8eb49	Laparoscopic hysterectomy is a common minimally invasive gynecologic surgery in which an assistant is required to manipulate the uterus during the procedure according to the verbal commands of the primary surgeon. However, uterus manipulation is a lengthy and laborious task, where human fatigue may lower operating safety. This paper presents a novel robot-enabled uterus manipulation system that p…	Laparoscopic hysterectomy; surgical robot; uterus manipulation		English	Article	Final	Scopus	No	Not relevent
Bhaumik S.; Hannun M.; Dymond C.; DeSanto K.; Barrett W.; Wallis L.A.; Mould-Millman N.-K.	Bhaumik, Smitha (57204266418); Hannun, Merhej (57221945222); Dymond, Chelsea (57190818585); DeSanto, Kristen (38661034400); Barrett, Whitney (55812663900); Wallis, Lee A. (7006224776); Mould-Millman, Nee-Kofi (55971896000)	57204266418; 57221945222; 57190818585; 38661034400; 55812663900; 7006224776; 55971896000	Prehospital triage tools across the world: a scoping review of the published literature	2022	Scandinavian Journal of Trauma, Resuscitation and Emergency Medicine	10.1186/s13049-022-01019-z	https://www.scopus.com/inward/record.uri?eid=2-s2.0-85128948593&doi=10.1186%2fs13049-022-01019-z&partnerID=40&md5=ce5dbe7a31657fe3392e768c3aded95f	Background: Accurate triage of the undifferentiated patient is a critical task in prehospital emergency care. However, there is a paucity of literature synthesizing currently available prehospital triage tools. This scoping review aims to identify published tools used for prehospital triage globally and describe their performance characteristics. Methods: A comprehensive search was performed of p…	Emergency medical services; EMS; Global health; International; Prehospital; Scoping review; Stroke; Tools; Trauma; Triage	35477474	English	Review	Final	Scopus	No	Review
Móga K.; Ferencz A.; Haidegger T.	Móga, Kristóf (57217308385); Ferencz, Andrea (7003478962); Haidegger, Tamás (16315516400)	57217308385; 7003478962; 16315516400	What Is Next in Computer-Assisted Spine Surgery? Advances in Image-Guided Robotics and Extended Reality	2023	Robotics	10.3390/robotics12010001	https://www.scopus.com/inward/record.uri?eid=2-s2.0-85148892899&doi=10.3390%2frobotics12010001&partnerID=40&md5=9d51d8f7975b8bf9be9cd2685c405b4c	Background: This article provides a scoping review on the current status of Image-Guided Navigation with various forms of digital technologies, including Extended Reality, Augmented Reality Head-Mounted Displays (AR–HMDs) and Robot-Assisted Surgery (RAS) for Pedicle Screw Placement in orthopedics and spine surgery. Methods: A scoping literature review was performed in the PubMed, Scopus, Embase, …	Augmented Reality; head mounted display; Image-Guided Navigation; Pedicle Screw Placement; robot-assisted surgery; spine surgery		English	Review	Final	Scopus	No	Review
Nevo N.; Evola G.; Sagnelli C.; Pencovich N.; Carbone G.; Rispoli C.	Nevo, Nadav (57195585678); Evola, Giuseppe (57225303769); Sagnelli, Carlo (23100680300); Pencovich, Niv (26021457500); Carbone, Gabriele (57189033991); Rispoli, Corrado (57193363266)	57195585678; 57225303769; 23100680300; 26021457500; 57189033991; 57193363266	Severe Ketoacidosis After One Anastomosis Gastric Bypass Surgery	2023	American Journal of Case Reports	10.12659/AJCR.939581	https://www.scopus.com/inward/record.uri?eid=2-s2.0-85169783918&doi=10.12659%2fAJCR.939581&partnerID=40&md5=c57f7c3dc2c47ab59be988f70ba3eb03	Objective: Background: Case Report: Conclusions: Unusual clinical course Bariatric surgeries, such as one anastomosis gastric bypass (OAGB), has become a popular treatment option for managing obesity and associated comorbidities, including type-2 diabetes mellitus (T2DM). However, severe starvation ketoacidosis is a rare but potentially life-threatening complication that can occur postoperatively…	Bariatric Surgery; Starvation	37667468	English	Article	Final	Scopus	No	Not relevent
Kim S.H.; Chang C.H.; Lee J.-R.; Seo S.K.; Kwon Y.I.; Lee J.H.	Kim, Seung Hyun (58105863600); Chang, Chul Ho (13406915500); Lee, Jeong-Rim (35082204300); Seo, Seok Kyo (57294823800); Kwon, Young In (59104158300); Lee, Jae Hoon (56226732800)	58105863600; 13406915500; 35082204300; 57294823800; 59104158300; 56226732800	Effect of analgesia nociception index monitor-based nociception control on perioperative stress responses during laparoscopic surgery in Trendelenburg position: a randomized controlled trial	2023	Frontiers in Medicine	10.3389/fmed.2023.1196153	https://www.scopus.com/inward/record.uri?eid=2-s2.0-85168327846&doi=10.3389%2ffmed.2023.1196153&partnerID=40&md5=d8376b933d647f4d5bc4824283fb88fd	Introduction: The analgesia nociception index (ANI) monitor is a nociception monitoring device based on heart rate variability. We aimed to determine the effect of ANI monitor-based intraoperative nociception control on the perioperative stress response during laparoscopic surgery in the Trendelenburg position. Methods: Altogether, 72 female patients who underwent total laparoscopic hysterectomy …	analgesia; catecholamine; glucocorticoid; laparoscopy; nociception		English	Article	Final	Scopus	No	Not relevent
Papanikolaou D.T.; Lampropoulou S.; Giannitsas K.; Skoura A.; Fousekis K.; Billis E.	Papanikolaou, Dimitra Tania (57201163395); Lampropoulou, Sofia (26537643700); Giannitsas, Konstantinos (14619440600); Skoura, Anastasia (57241910600); Fousekis, Konstantinos (36561377100); Billis, Evdokia (55903988800)	57201163395; 26537643700; 14619440600; 57241910600; 36561377100; 55903988800	Pelvic floor muscle training: Novel versus traditional remote rehabilitation methods. A systematic review and meta-analysis on their effectiveness for women with urinary incontinence	2023	Neurourology and Urodynamics	10.1002/nau.25150	https://www.scopus.com/inward/record.uri?eid=2-s2.0-85148459401&doi=10.1002%2fnau.25150&partnerID=40&md5=5add3f38a25cc0b811538aef2b8a5d54	Objective: To investigate the effectiveness of supervised remote rehabilitation programs comprising novel methods of pelvic floor muscle (PFM) training for women with urinary incontinence (UI). Design: A systematic review and meta-analysis including randomized controlled trials (RCTs), involving novel supervised PFM rehabilitation programs as intervention groups (e.g., mobile applications program…	adherence; pelvic floor muscle training; remote rehabilitation; stress urinary incontinence; supervision	36808744	English	Review	Final	Scopus	No	Review
Farag A.; Mandour A.S.; Kaneda M.; Elfadadny A.; Elhaieg A.; Shimada K.; Tanaka R.	Farag, Ahmed (58020204600); Mandour, Ahmed S. (57202816954); Kaneda, Masahiro (55041518300); Elfadadny, Ahmed (57220752524); Elhaieg, Asmaa (58184404000); Shimada, Kazumi (57193454022); Tanaka, Ryou (7402347871)	58020204600; 57202816954; 55041518300; 57220752524; 58184404000; 57193454022; 7402347871	Effect of trehalose on heart functions in rats model after myocardial infarction: assessment of novel intraventricular pressure and heart rate variability	2023	Frontiers in Cardiovascular Medicine	10.3389/fcvm.2023.1182628	https://www.scopus.com/inward/record.uri?eid=2-s2.0-85165199485&doi=10.3389%2ffcvm.2023.1182628&partnerID=40&md5=b381838cfa19fad97a12dd035625e5b5	Background: Myocardial infarctions remain a leading cause of global deaths. Developing novel drugs to target cardiac remodeling after myocardial injury is challenging. There is an increasing interest in exploring natural cardioprotective agents and non-invasive tools like intraventricular pressure gradients (IVPG) and heart rate variability (HRV) analysis in myocardial infarctions. Trehalose (TRE…	heart rate variability; intraventricular pressure gradients; myocardial infarction; rat; trehalose		English	Article	Final	Scopus	No	Not relevent
Zeng L.; Liu J.; Zhang T.; Liu Y.; Liao L.; Chen X.; Dong S.	Zeng, Lin (57397821400); Liu, Juan (57934146600); Zhang, Tianyao (57223628507); Liu, Yusong (57934459500); Liao, Lumiu (57934616900); Chen, Xuelian (57934304500); Dong, Shuhua (57935089800)	57397821400; 57934146600; 57223628507; 57934459500; 57934616900; 57934304500; 57935089800	Study on the protective mechanism of dexmedetomidine on the liver of perioperative diabetic patients: A randomized controlled trial	2022	Medicine (United States)	10.1097/MD.0000000000030899	https://www.scopus.com/inward/record.uri?eid=2-s2.0-85140218628&doi=10.1097%2fMD.0000000000030899&partnerID=40&md5=6cfb85cf29cc86c0b6c66a13b79f1804	Background: Although several studies have reported that dexmedetomidine is a highly selective α2-adrenergic receptor agonist that protects liver function in perioperative patients by inhibiting oxidative stress (OS) and inflammatory response, patients with type 2 diabetes mellitus (T2DM) have not been included in the previous studies. The purpose of this study was to investigate the effects of pe…	dexmedetomidine; liver function; nonalcoholic fatty liver disease; perioperative period; type 2 diabetes mellitus	36254014	English	Article	Final	Scopus	No	Not relevent
de Siqueira E.G.M.; Guimarães F.C.; Rahal S.C.; Maciel L.M.A.D.; de Vasconcelos Machado V.M.; Bazan R.; Filho P.T.H.; Abibe R.B.	de Siqueira, Emerson Gonçalves Martins (57224407712); Guimarães, Fernanda Catacci (57218912780); Rahal, Sheila Canevese (7004619166); Maciel, Luigi Milanez Avila Dias (57240276000); de Vasconcelos Machado, Vânia Maria (57213140817); Bazan, Rodrigo (14830219700); Filho, Pedro Tadao Hamamoto (57218539635); Abibe, Rebeca Bastos (55540477800)	57224407712; 57218912780; 7004619166; 57240276000; 57213140817; 14830219700; 57218539635; 55540477800	Klippel-Feil Syndrome (Type I) and Disc Cervical Extrusion in a Dog	2023	Acta Scientiae Veterinariae	10.22456/1679-9216.121952	https://www.scopus.com/inward/record.uri?eid=2-s2.0-85182939979&doi=10.22456%2f1679-9216.121952&partnerID=40&md5=a0f2b50b5ce823769adf2af1b8b2620b	Background: Klippel-Feil Syndrome (KFS) is a rare diagnosed condition in human and animals. They are usually asymptomatic and considered a clinical finding after image exam due to another neurological sign. This syndrome can be classified in Type I, Type II or Type III. The immobile neck may cause a biomechanical change in the spine motion and predispose disc herniation. This case aims to report …	canine; congenital deformities; IDD; KFS; ventral slot; vertebrae fusion		English	Article	Final	Scopus	No	Not relevent
Budden A.; Song S.; Henry A.; Wakefield C.E.; Abbott J.	Budden, Aaron (56499124900); Song, Sophia (57201398064); Henry, Amanda (7101744117); Wakefield, Claire E (56249185500); Abbott, Jason (7201623314)	56499124900; 57201398064; 7101744117; 56249185500; 7201623314	A systematic review of biological changes in surgeons’ acute stress levels during surgery	2023	Surgery in Practice and Science	10.1016/j.sipas.2023.100174	https://www.scopus.com/inward/record.uri?eid=2-s2.0-85164099944&doi=10.1016%2fj.sipas.2023.100174&partnerID=40&md5=6a1c5d9d530edce9f5c4bb931066050e	Background: While a degree of stress facilitates learning and task performance, excessive stress in surgeons may lead to poor patient outcomes, with maladaptive stress as a risk factor for surgeon burnout or self-harm through mechanisms including substance abuse, and suicide. We aim to systematically review publications investigating how measures of surgeons’ acute biological stress change during…	Burnout; Cortisol; Heart rate; Stress; Surgery		English	Review	Final	Scopus	No	Review
Jung M.; Lee S.B.; Lee J.W.; Park Y.R.; Chung H.; Min Y.H.; Park H.J.; Lee M.; Chung S.; Son B.H.; Ahn S.-H.; Chung I.Y.	Jung, Miyeon (57207451511); Lee, Sae Byul (56556623100); Lee, Jong Won (55992285000); Park, Yu Rang (36841202200); Chung, Haekwon (57210924108); Min, Yul Ha (57197055549); Park, Hye Jin (57213039729); Lee, Minsun (57210924285); Chung, Seockhoon (34767959400); Son, Byung Ho (26028949200); Ahn, Sei-Hyun (55648899200); Chung, Il Yong (57203219109)	57207451511; 56556623100; 55992285000; 36841202200; 57210924108; 57197055549; 57213039729; 57210924285; 34767959400; 26028949200; 55648899200; 57203219109	The Impact of a Mobile Support Group on Distress and Physical Activity in Breast Cancer Survivors: Randomized, Parallel-Group, Open-Label, Controlled Trial	2023	Journal of Medical Internet Research	10.2196/47158	https://www.scopus.com/inward/record.uri?eid=2-s2.0-85166776916&doi=10.2196%2f47158&partnerID=40&md5=ac75478fec590a8535ec2284636c23a6	Background: While mobile health apps have demonstrated their potential in revolutionizing health behavior changes, the impact of a mobile community built on these apps on the level of physical activity and mental well-being in cancer survivors remains unexplored. Objective: In this randomized controlled trial, we examine the effects of participation in a mobile health community specifically desig…	breast neoplasms; mental distress; mobile apps; mobile health intervention; mobile phone; physical activity; randomized controlled trial; RCT; support group; survivorship; telemedicine	37549004	English	Article	Final	Scopus	No	Not relevent
Curiel-Regueros A.; Fernández-Lucas J.; Clemente-Suárez V.J.	Curiel-Regueros, Agustín (57205505268); Fernández-Lucas, Jesús (6505498701); Clemente-Suárez, Vicente Javier (38361012400)	57205505268; 6505498701; 38361012400	Psychophysiological Stress Status of Soldiers Prior to an Operative Deployment	2022	International Journal of Environmental Research and Public Health	10.3390/ijerph192013637	https://www.scopus.com/inward/record.uri?eid=2-s2.0-85140766917&doi=10.3390%2fijerph192013637&partnerID=40&md5=6be97567d96e39e3412972688858e93c	An anticipatory stress response develops before an internal or external stimulus, which initiates a homeostasis process through a chain of responses that enable human organisms to face different threats, thus allowing them to adapt to a continuous and eliciting environment. In the current research, we analyzed the psychophysiological anticipatory anxiety response of professional soldiers prior to…	anticipatory stress; heart rate variability; military deployment	36294217	English	Article	Final	Scopus	No	Not relevent
Zhu L.; Zhang C.; Peng L.; Cheng Z.; Liang X.	Zhu, Lei (58730416000); Zhang, Chi (58619713600); Peng, Li (58618674500); Cheng, Zifei (58205126600); Liang, Xiuwen (58044456300)	58730416000; 58619713600; 58618674500; 58205126600; 58044456300	A case report on digital preoperative design, clinical application and finite element analysis for a patient with ankylosing spondylitis kyphosis	2023	Frontiers in Bioengineering and Biotechnology	10.3389/fbioe.2023.1220102	https://www.scopus.com/inward/record.uri?eid=2-s2.0-85172396372&doi=10.3389%2ffbioe.2023.1220102&partnerID=40&md5=c9517fdb58215725d611f847c8ce669e	Objective: By assessing a case of ankylosing spondylitis (AS) after thoracic lumbar protrusion deformity in a digital model and verifying its effectiveness after surgery for orthopaedic surgery process simulation, a finite element model was established for biomechanical experiments. Method: A 56-year-old patient with AS underwent preoperative thoracic lumbar spine computed tomography. The data we…	ankylosing spondylitis; AS-related kyphosis; digital model; finite element analysis; protrusion deformity surgery simulation		English	Article	Final	Scopus	No	Not relevent
Cockburn A.; Watson A.; Mountain D.; Lawrie S.M.	Cockburn, Alastair (57345842300); Watson, Andrew (55472362900); Mountain, Debbie (22035834900); Lawrie, Stephen M. (7006525184)	57345842300; 55472362900; 22035834900; 7006525184	Evaluation of physical health in an in-patient psychiatric rehabilitation setting	2022	Journal of Psychiatric Research	10.1016/j.jpsychires.2022.10.024	https://www.scopus.com/inward/record.uri?eid=2-s2.0-85140465547&doi=10.1016%2fj.jpsychires.2022.10.024&partnerID=40&md5=d2dd09881b3a29383c72282c9b89f3e3	Background: The mortality gap between patients with and without serious mental illness (SMI) is around 15–20 years. Here, we aim to identify some of the factors contributing to that gap via poor physical health and sub-optimal medical management. Methods: We report the results of a detailed cross-sectional study of physical health parameters in an in-patient rehabilitation population in Scotland,…	Cancer screening; Cardiovascular diseases; In-patient rehabilitation psychiatry; Physical health; Severe mental illness	36323135	English	Article	Final	Scopus	No	Not relevent
Akazawa T.; Kotani T.; Sakuma T.; Iijima Y.; Torii Y.; Ueno J.; Umehara T.; Iinuma M.; Yoshida A.; Tomochika K.; Orita S.; Eguchi Y.; Inage K.; Shiga Y.; Nakamura J.; Matsuura Y.; Suzuki T.; Niki H.; Ohtori S.; Minami S.	Akazawa, Tsutomu (8350382200); Kotani, Toshiaki (57226233121); Sakuma, Tsuyoshi (36182610400); Iijima, Yasushi (57188957420); Torii, Yoshiaki (35197307900); Ueno, Jun (57210991638); Umehara, Tasuku (57200213757); Iinuma, Masahiro (57200211315); Yoshida, Atsuhiro (57210991296); Tomochika, Ken (57217255436); Orita, Sumihisa (57211777006); Eguchi, Yawara (25635312000); Inage, Kazuhide (48661146200);…	8350382200; 57226233121; 36182610400; 57188957420; 35197307900; 57210991638; 57200213757; 57200211315; 57210991296; 57217255436; 57211777006; 25635312000; 48661146200; 56585560100; 59305871100; 56344729800; 36665419600; 7102768551; 57211788745; 7201977363	Health-Related Quality of Life of Patients With Adolescent Idiopathic Scoliosis at Least 40 Years After Surgery	2023	Spine	10.1097/BRS.0000000000004545	https://www.scopus.com/inward/record.uri?eid=2-s2.0-85150202861&doi=10.1097%2fBRS.0000000000004545&partnerID=40&md5=6c20b1615b39e8f58a515f221d5f315f	Study Design. Retrospective study. Objective. The aim was to clarify the health-related quality of life (QOL) of patients who had adolescent idiopathic scoliosis (AIS) at a minimum of 40 years after surgery. Summary of Background Data. The postoperative health-related QOL of middle-aged patients with AIS has been reported to be good, but that of middle-aged and older patients with AIS has yet to …	adolescent idiopathic scoliosis; health-related quality of life; long-term follow-up; Oswestry Disability Index; Roland-Morris Disability Questionnaire; SRS-22; surgery	36730533	English	Article	Final	Scopus	No	Not relevent
Wittenstein J.; Scharffenberg M.; Yang X.; Bluth T.; Kiss T.; Schultz M.J.; Rocco P.R.M.; Pelosi P.; Gama de Abreu M.; Huhle R.	Wittenstein, Jakob (57202919407); Scharffenberg, Martin (57200911918); Yang, Xiuli (57869114800); Bluth, Thomas (55330183400); Kiss, Thomas (55908715200); Schultz, Marcus J. (57220615111); Rocco, Patricia R. M. (7005972192); Pelosi, Paolo (7006547963); Gama de Abreu, Marcelo (57205413819); Huhle, Robert (55192776400)	57202919407; 57200911918; 57869114800; 55330183400; 55908715200; 57220615111; 7005972192; 7006547963; 57205413819; 55192776400	Distribution of transpulmonary pressure during one-lung ventilation in pigs at different body positions	2023	Frontiers in Physiology	10.3389/fphys.2023.1204531	https://www.scopus.com/inward/record.uri?eid=2-s2.0-85168371876&doi=10.3389%2ffphys.2023.1204531&partnerID=40&md5=2ea4983091b8dcb5f5a44ee7f733ec55	Background. Global and regional transpulmonary pressure (PL) during one-lung ventilation (OLV) is poorly characterized. We hypothesized that global and regional PL and driving PL (ΔPL) increase during protective low tidal volume OLV compared to two-lung ventilation (TLV), and vary with body position. Methods. In sixteen anesthetized juvenile pigs, intra-pleural pressure sensors were placed in ven…	local pleural pressure; local transpulmonary pressure; mechanical power; OLV; open pneumothorax; thoracic surgery; VILI		English	Article	Final	Scopus	No	Not relevent
Kupfer D.J.; Frank E.	Kupfer, David J. (35354062100); Frank, Ellen (35377388100)	35354062100; 35377388100	Long day's journey into sleep	2023	SLEEP Advances	10.1093/sleepadvances/zpad002	https://www.scopus.com/inward/record.uri?eid=2-s2.0-85174043616&doi=10.1093%2fsleepadvances%2fzpad002&partnerID=40&md5=ca2e1086a0e69b96e779bcf2cecb825e	My long day's journey into sleep began as an adolescent trying to manage my evening chronotype. The relief, I felt when my undergraduate finals were scheduled at night and as a medical student being able to select psychiatry over surgery deepened my interest in sleep and chronobiology. That interest was allowed to flourish at the National Institute of Mental Health and then at Yale Medical School…	circadian rhythms; depression; digital biomarkers; objective monitoring; sleep; social rhythms; social zeitgebers		English	Article	Final	Scopus	No	Not relevent
Elksass S.; Alkabes H.A.; El-Kemary N.M.; El-Kelany K.E.; El-Kemary M.	Elksass, Samar (57193520519); Alkabes, Hend A. (57191255832); El-Kemary, Nesma M. (57222041454); El-Kelany, Khaled E. (25723247100); El-Kemary, Maged (6701852979)	57193520519; 57191255832; 57222041454; 25723247100; 6701852979	Anti-bacterial and multi-functional smart wearable sensor based on organo-hydrogel for diagnosis of the anterior cruciate ligament injuries, and sensing glove for rehabilitation of joints motion	2022	Materials Today Communications	10.1016/j.mtcomm.2022.104131	https://www.scopus.com/inward/record.uri?eid=2-s2.0-85135834409&doi=10.1016%2fj.mtcomm.2022.104131&partnerID=40&md5=9876de471b472777286de563041cac1b	Stretchable multi-functional electronic skin devices capable of interface with parts of human body and/or internal organs to diagnose the anterior cruciate ligament (ACL) injuries and rehabilitation of human joint motion are attractive candidates for next-generation wearables biomedical devices, soft robots, and the Internet of Things (IoT). Such devices need to be of excellent mechanical propert…	ACL injury diagnosis; Antibacterial; Flexible sensor; Human machine interface; Rehabilitation prototype		English	Article	Final	Scopus	No	Not relevent
Hauth F.; Gehler B.; Nieß A.M.; Fischer K.; Toepell A.; Heinrich V.; Roesel I.; Peter A.; Renovanz M.; Hartkopf A.; Stengel A.; Zips D.; Gani C.	Hauth, Franziska (57209069459); Gehler, Barbara (35208321000); Nieß, Andreas Michael (7003913975); Fischer, Katharina (57277125100); Toepell, Andreas (55571537900); Heinrich, Vanessa (6603878125); Roesel, Inka (57205264088); Peter, Andreas (7103089499); Renovanz, Mirjam (55367768300); Hartkopf, Andreas (36005256400); Stengel, Andreas (6506186175); Zips, Daniel (6602109384); Gani, Cihan (550781916…	57209069459; 35208321000; 7003913975; 57277125100; 55571537900; 6603878125; 57205264088; 7103089499; 55367768300; 36005256400; 6506186175; 6602109384; 55078191600	An Activity Tracker-Guided Physical Activity Program for Patients Undergoing Radiotherapy: Protocol for a Prospective Phase III Trial (OnkoFit I and II Trials)	2021	JMIR Research Protocols	10.2196/28524	https://www.scopus.com/inward/record.uri?eid=2-s2.0-85115946310&doi=10.2196%2f28524&partnerID=40&md5=ed48a655586def1df55e38d89f75bdf1	Background: The positive impact that physical activity has on patients with cancer has been shown in several studies over recent years. However, supervised physical activity programs have several limitations, including costs and availability. Therefore, our study proposes a novel approach for the implementation of a patient-executed, activity tracker-guided exercise program to bridge this gap. Ob…	Activity tracker; Cancer; Digital health; Exercise program; Fatigue; Physical activity; Quality of life; Radiotherapy		English	Article	Final	Scopus	No	Not relevent
Kokosis G.; Gould A.; Darrach H.; Chopra K.; Hollenbeck S.T.; Lee B.T.; Coon D.	Kokosis, George (36494862900); Gould, Adam (57402573800); Darrach, Halley (56486070000); Chopra, Karan (54398411300); Hollenbeck, Scott T. (6601967102); Lee, Bernard T. (35234023600); Coon, Devin (23479323000)	36494862900; 57402573800; 56486070000; 54398411300; 6601967102; 35234023600; 23479323000	Use of a Wearable Posture-Correcting Device to Train Residents in Plastic Surgery: A Novel Approach to Surgical Ergonomics and Prevention of Associated Musculoskeletal Disorders	2022	Plastic and Reconstructive Surgery	10.1097/PRS.0000000000008655	https://www.scopus.com/inward/record.uri?eid=2-s2.0-85122375474&doi=10.1097%2fPRS.0000000000008655&partnerID=40&md5=a6b58410582634313ca4f3e59e415164	[No abstract available]		34846364	English	Article	Final	Scopus	No	Not relevent
Praveen R.; Jayant A.; Mahajan S.; Jangra K.; Panda N.B.; Grover V.K.; Tewari M.K.; Bhagat H.	Praveen, Ranganatha (57205098567); Jayant, Aveek (23090990000); Mahajan, Shalvi (57211374427); Jangra, Kiran (55034377800); Panda, Nidhi Bidyut (8209242000); Grover, Vinod K. (7006625565); Tewari, Manoj K. (35453617800); Bhagat, Hemant (18633257600)	57205098567; 23090990000; 57211374427; 55034377800; 8209242000; 7006625565; 35453617800; 18633257600	Perioperative cardiovascular changes in patients with traumatic brain injury: A prospective observational study	2021	Surgical Neurology International	10.25259/SNI_5_2021	https://www.scopus.com/inward/record.uri?eid=2-s2.0-85104681441&doi=10.25259%2fSNI_5_2021&partnerID=40&md5=ac014f53a2e0df93eff587309a04f71f	Background: Traumatic brain injury (TBI) is an acutely stressful condition. Stress and conglomeration of various factors predispose to the involvement of other organ systems. The stress response from TBI has been associated with cardiovascular complications reflecting as repolarization abnormalities on electrocardiogram (ECG) to systolic dysfunction on echocardiography. However, the perioperative…	Electrocardiography; Transthoracic echocardiography; Traumatic brain injury		English	Review	Final	Scopus	No	Review
Noroozi S.; Searle Z.; Al-Nasser S.K.; Harvey A.	Noroozi, Siamak (55905824000); Searle, Zachary (57222071354); Al-Nasser, Samira K. (57053275400); Harvey, Adrian (55550556900)	55905824000; 57222071354; 57053275400; 55550556900	Towards better understanding the need for better joint force monitoring when balancing knee joint force during Total Knee Replacements	2022	18th International Conference on Condition Monitoring and Asset Management, CM 2022		https://www.scopus.com/inward/record.uri?eid=2-s2.0-85145874461&partnerID=40&md5=f42afee94e4e90cc9226276cece52821	Osteoarthritis (OA) is the most common joint disease affecting 18% of women and 10% of men over 60 (1). OA breaks down the articular cartilage in the joint in excess either from, old age, trauma, mechanical wear, or obesity which results in abnormal regrowth of the bone, causing swelling, pain, and reduced mobility of the joint (2,3). A partial or a total knee replacement of joint, in this case k…			English	Conference paper	Final	Scopus	No	Conference
Cuk P.; Pedersen A.K.; Lambertsen K.L.; Mogensen C.B.; Nielsen M.F.; Helligsø P.; Gögenur I.; Ellebæk M.B.	Cuk, Pedja (57200008108); Pedersen, Andreas Kristian (57215287443); Lambertsen, Kate Lykke (6602342625); Mogensen, Christian Backer (7102030696); Nielsen, Michael Festersen (7402929434); Helligsø, Per (6602683949); Gögenur, Ismail (6506393429); Ellebæk, Mark Bremholm (55660518800)	57200008108; 57215287443; 6602342625; 7102030696; 7402929434; 6602683949; 6506393429; 55660518800	Systemic inflammatory response in robot-assisted and laparoscopic surgery for colon cancer (SIRIRALS): study protocol of a randomized controlled trial	2021	BMC Surgery	10.1186/s12893-021-01355-4	https://www.scopus.com/inward/record.uri?eid=2-s2.0-85116746982&doi=10.1186%2fs12893-021-01355-4&partnerID=40&md5=6f33ef6a286f6b7796f982efaf8bc38d	Background: Robot-assisted surgery is being increasingly adopted in treating colorectal cancer, and the transition from laparoscopic surgery to robot-assisted surgery is a trend. The evidence of the benefits of robot-assisted surgery is sparse. However, findings are associated with improved patient-related outcomes and overall morbidity rates compared to laparoscopic surgery. This induction is un…	Colon cancer; Inflammatory surgical stress response; Laparoscopic surgery; Minimally invasive surgery; Robot-assisted surgery	34635066	English	Article	Final	Scopus	No	Not relevent
Oral I.; Sahin Y.; Mert M.; Oner A.; Kargin D.; Albayrak A.; Balioglu M.B.; Kaygusuz M.A.	Oral, Ismet (57254390700); Sahin, Yasin (57254155700); Mert, Muhammed (57208521369); Oner, Ali (56498734900); Kargin, Deniz (56451130000); Albayrak, Akif (53983661600); Balioglu, Mehmet Bulent (55921568700); Kaygusuz, Mehmet Akif (8230110300)	57254390700; 57254155700; 57208521369; 56498734900; 56451130000; 53983661600; 55921568700; 8230110300	Quality of Life Among Patients with Early-Onset Scoliosis Treated with Magnetically Controlled Growing Rods—Early-Term Results	2021	World Neurosurgery	10.1016/j.wneu.2021.08.096	https://www.scopus.com/inward/record.uri?eid=2-s2.0-85114700691&doi=10.1016%2fj.wneu.2021.08.096&partnerID=40&md5=6ccceb63bb9d95140192aba770175ca5	Background: The term “early-onset scoliosis” (EOS) refers to spinal deformities that develop before the age of 10 years. The aim of surgical treatment for EOS is stopping the progression of the curvature, maintaining the correction, ensuring the maximum growth of the vertebrae, and ensuring that the vertebrae remain mobile. Using magnetically controlled growing rods (MCGRs) in the treatment of EO…	Early-onset scoliosis; Magnetically controlled growing rods; Postoperative follow-up; Preoperative follow-up; Quality of life; Surgery	34464772	English	Article	Final	Scopus	No	Not relevent
Yang L.; Wang T.; Weidner T.K.; Madura J.A., II; Morrow M.M.; Hallbeck M.S.	Yang, Liyun (57193526401); Wang, Tianke (57219473075); Weidner, Tiffany K. (57200616581); Madura, James A. (56900811800); Morrow, Melissa M. (7102458554); Hallbeck, M. Susan (6701663250)	57193526401; 57219473075; 57200616581; 56900811800; 7102458554; 6701663250	Intraoperative musculoskeletal discomfort and risk for surgeons during open and laparoscopic surgery	2021	Surgical Endoscopy	10.1007/s00464-020-08085-3	https://www.scopus.com/inward/record.uri?eid=2-s2.0-85092921483&doi=10.1007%2fs00464-020-08085-3&partnerID=40&md5=999ff534577fae6ddac1657a2396ee1d	Background: Surgeon workload is significant both mentally and physically and may differ by procedure type. When comparing laparoscopic surgery and open surgery, studies have reported contrasting results on the physical and mental workload assessed. Methods: Wearable posture sensors and pre-/post-surgical questionnaires were employed to assess intraoperative workload and to identify risk factors f…	Laparoscopic surgery; Musculoskeletal disorders (MSDs); Open surgery; Surgical ergonomics; Wearable sensor; Work posture	33083930	English	Article	Final	Scopus	No	Not relevent
Heidari S.M.; Shatabi H.R.; Marzabani E.	Heidari, Seyed Morteza (6603729990); Shatabi, Hamid Reza (57224442278); Marzabani, Elnaz (57224449233)	6603729990; 57224442278; 57224449233	Comparison of the effect of two drug combinations of Labetalol-hydralazine and labetalol-trinitroglycerin on hemodynamic factors and bleeding volume during dacryocystorhinostomy	2021	Tehran University Medical Journal		https://www.scopus.com/inward/record.uri?eid=2-s2.0-85107558120&partnerID=40&md5=9cc6ec213463d19599f967f30a76cc60	Background: Control of bleeding during dacryocystorhinostomy (DCR) surgery is of particular importance and controlling the body's hemodynamic responses to stress effectively reduces the amount of bleeding during surgery and improves the surgical area. Therefore, in this study, we aimed to investigate the effect of two-drug combinations Labetalol-Hydralazine and Labetalol-Trinitroglycerin on hemod…	Bleeding; Dacryocystorhinostomy; Hydralazine; Labetalol; Trinitroglycerin		Persian	Article	Final	Scopus	No	Not relevent
Ikumi A.; Okuwaki S.; Hara Y.; Yoshii Y.; Kawamura H.	Ikumi, Akira (57191616656); Okuwaki, Shun (57202776623); Hara, Yuki (56678276300); Yoshii, Yuichi (16141106900); Kawamura, Haruo (7402512575)	57191616656; 57202776623; 56678276300; 16141106900; 7402512575	Spontaneous rupture of the extensor pollicis longus tendon in systemic lupus erythematosus: A case report and literature review	2022	Modern Rheumatology Case Reports	10.1093/mrcr/rxab004	https://www.scopus.com/inward/record.uri?eid=2-s2.0-85135825295&doi=10.1093%2fmrcr%2frxab004&partnerID=40&md5=4c8d02428e51a19309fbee4edecb050a	Spontaneous tendon rupture is a rare entity. Herein, we report a case of spontaneous rupture of the extensor pollicis longus (EPL) tendon in a 61-year-old woman with systemic lupus erythematosus (SLE). The patient worked as an aesthetician and had a 42-year history of SLE that was well controlled using oral steroids. She presented with an inability to extend her left thumb, with no prior history …	Case report; Extensor pollicis longus tendon; Spontaneous tendon rupture; Steroid; Systemic lupus erythematosus	34505159	English	Review	Final	Scopus	No	Review
Yamashita K.; Uto A.; Uchino M.; Shidou R.; Kibe T.; Sugimura M.	Yamashita, Kaoru (56963209700); Uto, Akari (57226449083); Uchino, Minako (57218189467); Shidou, Rumi (57195993561); Kibe, Toshiro (37100109800); Sugimura, Mitsutaka (16691440600)	56963209700; 57226449083; 57218189467; 57195993561; 37100109800; 16691440600	Sympathetic Nerve Activity During Tooth Extraction in Women Is Related to Dental Anxiety Immediately After Surgery	2021	Journal of Oral and Maxillofacial Surgery	10.1016/j.joms.2021.06.019	https://www.scopus.com/inward/record.uri?eid=2-s2.0-85111605986&doi=10.1016%2fj.joms.2021.06.019&partnerID=40&md5=ca8111b55bca78035016a6db5da5b106	Purpose: This study assessed the relationship between changes in autonomic nervous system activity during impacted mandibular third molar extraction and a patient's postoperative psychological status, with the overarching aim of informing the development of interventions to reduce dental phobia and anxiety. We hypothesized that changes in autonomic nervous system activity during tooth extraction …		34273277	English	Article	Final	Scopus	No	Not relevent
Qin W.; Xia Y.; Li X.; Cheng M.; Yue L.	Qin, Weihong (57888640800); Xia, You (57887961100); Li, Xiangling (57888410700); Cheng, Min (57888190600); Yue, Lei (57887503100)	57888640800; 57887961100; 57888410700; 57888190600; 57887503100	Study on the Mental Health Service Behavior of Medical Staff Based on Electrocardiogram	2022	Contrast Media and Molecular Imaging	10.1155/2022/7580008	https://www.scopus.com/inward/record.uri?eid=2-s2.0-85137855435&doi=10.1155%2f2022%2f7580008&partnerID=40&md5=692f91da103a0819a10df55c093f53eb	Acquired Immune Deficiency Syndrome (AIDS) is a fatal infectious disease caused by human immunodeficiency virus, which poses a serious threat to human health. The contagion of AIDS has greatly increased the psychological pressure of frontline medical staff. The mental health service behavior of medical staff based on electrocardiograms is analyzed. Firstly, an automatic ECG analysis technique is …		36110980	English	Article	Final	Scopus	No	Not relevent
No J.H.; Kim K.; Kim Y.B.; Suh D.H.; Yang E.J.; Hwang H.; Yoo S.	No, Jae Hong (23976823300); Kim, Kidong (35740868200); Kim, Yong Beom (57557360800); Suh, Dong Hoon (36238538700); Yang, Eun Joo (57201694819); Hwang, Hee (8632587500); Yoo, Sooyoung (8426359900)	23976823300; 35740868200; 57557360800; 36238538700; 57201694819; 8632587500; 8426359900	Effects of an activity tracker with feedback on physical activity in women after midline laparotomy: A randomized controlled trial	2021	Journal of Obstetrics and Gynaecology Research	10.1111/jog.14807	https://www.scopus.com/inward/record.uri?eid=2-s2.0-85104877360&doi=10.1111%2fjog.14807&partnerID=40&md5=b75f636be395750b9390c1ac8d459208	Purpose: To investigate whether the use of an activity tracker with feedback increases physical activity and is safe in patients who underwent a midline laparotomy for gynecologic disorders. Methods: Patients who were planned to undergo a midline laparotomy for gynecologic diseases wore an activity tracker at baseline and from postoperative days 1–6. Patients in the experimental arm could monitor…	exercise; fitness trackers; gynecologic surgical procedures; laparotomy; recovery of function	33899302	English	Article	Final	Scopus	No	Not relevent
Chen L.; Liu C.; Ye Z.; Liang T.; Huang S.; Chen J.; Chen T.; Li H.; Chen W.; Sun X.; Yi M.; Jiang J.; Guo H.; Zhan X.	Chen, Liyi (57209219381); Liu, Chong (56233711700); Ye, Zhen (57221966089); Liang, Tuo (57209208491); Huang, Shengsheng (57221787513); Chen, Jiarui (57277316500); Chen, Tianyou (57220598828); Li, Hao (57221546532); Chen, Wuhua (57223253433); Sun, Xuhua (57221783722); Yi, Ming (59064649600); Jiang, Jie (57194512487); Guo, Hao (57221941446); Zhan, Xinli (15823360100)	57209219381; 56233711700; 57221966089; 57209208491; 57221787513; 57277316500; 57220598828; 57221546532; 57223253433; 57221783722; 59064649600; 57194512487; 57221941446; 15823360100	Multiple Spinal Tuberculosis with Severe Kyphosis: A Case Report	2022	Frontiers in Surgery	10.3389/fsurg.2022.815514	https://www.scopus.com/inward/record.uri?eid=2-s2.0-85128480537&doi=10.3389%2ffsurg.2022.815514&partnerID=40&md5=01d103c10bcd9b7c82cb9e11d4c277e2	Background: The purpose of this study was to analyze the clinical efficacy of a patient with multiple tuberculosis of the spine combined with severe kyphosis. Case Summary: A 56-year-old male patient presented with low back pain with numbness and fatigue in both lower extremities for 5 months. Chest and back showed intermittent acid pain. The patient had not a history of constitutional symptoms. …	abscess; debridement; kyphosis; orthopedic; spinal tuberculosis		English	Article	Final	Scopus	No	Not relevent
Pu F.; Wu W.; Jing D.; Yu Y.; Peng Y.; Liu J.; Wu Q.; Wang B.; Zhang Z.; Shao Z.	Pu, Feifei (56107274100); Wu, Wei (57213422029); Jing, Doudou (57200959823); Yu, Yihan (57214886939); Peng, Yizhong (57201031570); Liu, Jianxiang (27170090400); Wu, Qiang (57220847310); Wang, Baichuan (16744763200); Zhang, Zhicai (55803405400); Shao, Zengwu (7202244469)	56107274100; 57213422029; 57200959823; 57214886939; 57201031570; 27170090400; 57220847310; 16744763200; 55803405400; 7202244469	Three-dimensional-printed titanium prostheses with bone trabeculae enable mechanical-biological reconstruction after resection of bone tumours	2022	Biomaterials Translational	10.12336/biomatertransl.2022.02.005	https://www.scopus.com/inward/record.uri?eid=2-s2.0-85152010090&doi=10.12336%2fbiomatertransl.2022.02.005&partnerID=40&md5=1e2b8cdcd5bf7887741eb6d4d66d707d	Reconstruction after resection has always been an urgent problem in the treatment of bone tumours. There are many methods that can be used to reconstruct bone defects; however, there are also many complications, and it is difficult to develop a safe and effective reconstruction plan for the treatment of bone tumours. With the rapid development of digital orthopaedics, three-dimensional printing t…	bone defect; bone tumour; printed biomechanical reconstruction; prostheses; three-dimensional		English	Article	Final	Scopus	No	Not relevent
Khan I.A.; Haffar A.; Magnuson J.A.; Ong C.; Austin M.S.; Krueger C.A.; Lonner J.H.	Khan, Irfan A. (57421970600); Haffar, Amer (57226071416); Magnuson, Justin A. (57207944259); Ong, Christian (57223051643); Austin, Matthew S. (7202193903); Krueger, Chad A. (54412417400); Lonner, Jess H. (7003409887)	57421970600; 57226071416; 57207944259; 57223051643; 7202193903; 54412417400; 7003409887	Surgeons Experience Greater Cardiorespiratory Strain and Stress During Total Hip Arthroplasty Than Total Knee Arthroplasty	2022	Journal of Arthroplasty	10.1016/j.arth.2021.12.007	https://www.scopus.com/inward/record.uri?eid=2-s2.0-85123277996&doi=10.1016%2fj.arth.2021.12.007&partnerID=40&md5=41a2dbff0ab22ab7ce7fb4c5c8a29c04	Background: Total hip arthroplasty (THA) and total knee arthroplasty (TKA) are physically demanding, with a high prevalence of work-related injuries among arthroplasty surgeons. It is unknown whether there are differences in cardiorespiratory output for surgeons while performing THA and TKA. The objective of this study is to characterize whether differences in surgeon physiological response exist…	energy expenditure; Hexoskin; hip arthroplasty; knee arthroplasty; surgeon ergonomics	34906659	English	Article	Final	Scopus	No	Not relevent
Mohan G.; Joseph A.M.; Philip C.K.; Latti P.; Ramanarayanan S.; Joseph A.	Mohan, Ganga (57949544300); Joseph, Angel M. (57193062997); Philip, Cherian K. (57949721500); Latti, Pooja (57211389370); Ramanarayanan, Subramaniam (57211396683); Joseph, Ashwin (57218902110)	57949544300; 57193062997; 57949721500; 57211389370; 57211396683; 57218902110	Psychological and Physiological Relaxation Using Yoga in Patients Undergoing Dental Implant Surgery: A Pilot Randomized Clinical Trial with Biomarker Assessment	2022	International Journal of Yoga Therapy	10.17761/2022-D-21-00056	https://www.scopus.com/inward/record.uri?eid=2-s2.0-85141003986&doi=10.17761%2f2022-D-21-00056&partnerID=40&md5=9cf53343c27e25ab7afcd64539ab0a39	Scientific evidence on the benefits of yoga among patients undergoing dental implant surgery is sparse. The objective of the present study was to evaluate the effect of performing yoga on the vital signs and salivary cortisol in patients undergoing dental implant surgery. This study was conducted in an outpatient prosthodontics clinic during June–July 2019 as a pilot outcome assessor-blinded rand…	anxiety; meditation; pranayama; stress; vital signs; yoga	36306478	English	Article	Final	Scopus	No	Not relevent
Haffar A.; Khan I.A.; Ong C.; Magnuson J.A.; Austin M.S.; Krueger C.A.; Lonner J.H.	Haffar, Amer (57226071416); Khan, Irfan A. (57421970600); Ong, Christian (57223051643); Magnuson, Justin A. (57207944259); Austin, Matthew S. (7202193903); Krueger, Chad A. (54412417400); Lonner, Jess H. (7003409887)	57226071416; 57421970600; 57223051643; 57207944259; 7202193903; 54412417400; 7003409887	Stress and Strain During Total Joint Arthroplasty Are Not Impacted by Hand Dominance or Operative Laterality in Orthopedic Surgeons	2022	Journal of Arthroplasty	10.1016/j.arth.2022.02.073	https://www.scopus.com/inward/record.uri?eid=2-s2.0-85126512547&doi=10.1016%2fj.arth.2022.02.073&partnerID=40&md5=a78a763d6901bf4465bf8086fc17400a	Background: Orthopedic surgeons experience significant musculoskeletal pain and work-related injuries while performing total joint arthroplasty (TJA). We sought to investigate the impact of operative extremity and surgeon limb dominance on surgeon physiologic stress and energy expenditure during TJA. Methods: This was a prospective cohort study conducted at a tertiary academic practice. Cardiores…	hip arthroplasty; knee arthroplasty; operative laterality; physiological parameters; surgeon hand dominance	35218909	English	Article	Final	Scopus	No	Not all HRV reported
Rodrigues P.; Raz S.	Rodrigues, Paulo (7102639655); Raz, Shlomo (35547052300)	7102639655; 35547052300	The Burden of Reoperations and Timeline of Problems in 1,530 Cases of Mesh-Related Complications	2022	Urologia Internationalis	10.1159/000514389	https://www.scopus.com/inward/record.uri?eid=2-s2.0-85105179669&doi=10.1159%2f000514389&partnerID=40&md5=587ae1b049e4c5adc9bdb0704186d388	Background: Mesh-related complications resulting from pelvic organ prolapse (POP) reconstruction operations may be a devastating experience leading to multiple and complex interventions. Objectives: The aim of the study was to describe the experience and time frame of management of mesh-related complications in women treated for POP or stress urinary incontinence in a tertiary center. Methods: 1,…	Female pelvic floor dysfunction; Genitourinary reconstruction; Pain; Pelvic organ prolapse; Urinary incontinence; Voiding dysfunction	33887745	English	Article	Final	Scopus	No	Not relevent
Annells A.; Futagami M.; Osawa Y.; Oishi M.; Washima H.; Sugimoto R.; Tsushima R.; Takenoko K.; Kurotaki S.; Taguchi T.; Maeda J.; Kadonosawa Y.; Ebina A.; Akaishi A.; Miura R.; Matsumura Y.; Yokoyama Y.	Annells, Azusa (57803988200); Futagami, Masayuki (6603703399); Osawa, Yuki (56497585200); Oishi, Maika (57194277339); Washima, Haruka (57804253500); Sugimoto, Rina (57803726600); Tsushima, Ryuto (57803458700); Takenoko, Kenichi (57803458800); Kurotaki, Saki (57803458900); Taguchi, Tomoko (57804253600); Maeda, Jyuria (57803459000); Kadonosawa, Yuka (57803202000); Ebina, Anna (57804253700); Akaishi…	57803988200; 6603703399; 56497585200; 57194277339; 57804253500; 57803726600; 57803458700; 57803458800; 57803458900; 57804253600; 57803459000; 57803202000; 57804253700; 57217363189; 56970761000; 55354194300; 57226234633	Perioperative heart rate variability analysis to evaluate autonomic activity in gynecologic patients	2022	Hirosaki Medical Journal		https://www.scopus.com/inward/record.uri?eid=2-s2.0-85134207840&partnerID=40&md5=32785291f258789cac0c0e8489e1466a	Background: Women often experience medically unexplained symptoms as they age, and their possible causes include changes in autonomic activity. Heart rate variability is a relevant marker for autonomic function. Methods: The autonomic activities of patients who underwent gynecologic surgery were prospectively measured and evaluated by menopausal status. Parameters included the standard deviation …	autonomic activity; gynecologic surgery; heart rate variability; menopausal patients; visual analog scale		English	Article	Final	Scopus	No	Not relevent
Moon N.; Aryan M.; Westerveld D.; Nathoo S.; Glover S.; Kamel A.Y.	Moon, Nabeel (57210847627); Aryan, Mahmoud (57197779599); Westerveld, Donevan (55982655500); Nathoo, Sunina (49662076000); Glover, Sarah (7103344818); Kamel, Amir Y. (57194022932)	57210847627; 57197779599; 55982655500; 49662076000; 7103344818; 57194022932	Clinical Manifestations of Copper Deficiency: A Case Report and Review of the Literature	2021	Nutrition in Clinical Practice	10.1002/ncp.10582	https://www.scopus.com/inward/record.uri?eid=2-s2.0-85092334218&doi=10.1002%2fncp.10582&partnerID=40&md5=def2834d783d45d631f2c19964741e5f	Background: Copper is a mineral that is absorbed in the stomach, duodenum, and jejunum. Gastric bypass surgery, gastrectomy, and short-bowel syndrome commonly lead to copper malabsorption. Copper deficiency primarily presents with hematological and neurological sequelae, including macrocytic anemia and myelopathy. Although hematological disturbances often correct with copper supplementation, neur…	ataxia; bariatric surgery; copper; copper deficiency; Crohn's disease; parenteral nutrition; short-bowel syndrome	33037701	English	Article	Final	Scopus	No	Not relevent
Viberg B.; Erlandsen Claville L.U.; Andersen L.R.; Fredholm L.; Dall-Hansen D.; Grejsen H.	Viberg, Bjarke (55755898300); Erlandsen Claville, Lars Uldum (57373645200); Andersen, Lis R. (57202077245); Fredholm, Lisbeth (58460541000); Dall-Hansen, Dorte (57374003400); Grejsen, Heidi (57374003500)	55755898300; 57373645200; 57202077245; 58460541000; 57374003400; 57374003500	Standardized, Coordinated Care in Nursing Homes Lowers Rehospitalization After Hip Fracture	2022	Journal of the American Medical Directors Association	10.1016/j.jamda.2021.11.003	https://www.scopus.com/inward/record.uri?eid=2-s2.0-85121265115&doi=10.1016%2fj.jamda.2021.11.003&partnerID=40&md5=79d0d3658da44f9280850805fdc14046	Objectives: To assess the effect of enhanced standardized interdisciplinary cooperation between the orthogeriatric ward, municipality, and nursing home facility (NHF) on readmission rates in patients with hip fracture. Design: Quasi-experimental design with a nonequivalent control group. Setting and Participants: From January 2018 to July 2020, patients with hip fracture who were admitted to the …	Hip fracture; interdisciplinary cooperation; mortality; nursing home; orthogeriatric; readmission	34861227	English	Article	Final	Scopus	No	Not relevent
Lin J.; Ge J.; Gong J.; Hong H.; Jiang C.	Lin, Jiangtao (57214790007); Ge, Junbo (57194079469); Gong, Jinpeng (57233130200); Hong, Huanyu (55928019400); Jiang, Chuanqiang (55927954300)	57214790007; 57194079469; 57233130200; 55928019400; 55927954300	Application of Digital Orthopedic Technology in Orthopedic Trauma	2022	Computational and Mathematical Methods in Medicine	10.1155/2022/3157107	https://www.scopus.com/inward/record.uri?eid=2-s2.0-85136591126&doi=10.1155%2f2022%2f3157107&partnerID=40&md5=9e1da6b76b28c0f8eae386d18b7dd6ac	In order to solve the limitation of auxiliary treatment means in the process of orthopedic trauma surgery, and further improve the effective integration of orthopedic trauma clinical surgery and computer technology, a new orthopedic trauma auxiliary treatment means based on digital orthopedic technology was proposed with the aid of virtual digital technology. The method builds a 3D model of fract…		36017146	English	Article	Final	Scopus	No	Not relevent
Patel A.B.U.; Weber V.; Gourine A.V.; Ackland G.L.	Patel, Amour B.U. (56970234400); Weber, Valentin (57219977398); Gourine, Alexander V. (57204343249); Ackland, Gareth L. (8768192800)	56970234400; 57219977398; 57204343249; 8768192800	The potential for autonomic neuromodulation to reduce perioperative complications and pain: a systematic review and meta-analysis	2022	British Journal of Anaesthesia	10.1016/j.bja.2021.08.037	https://www.scopus.com/inward/record.uri?eid=2-s2.0-85120372123&doi=10.1016%2fj.bja.2021.08.037&partnerID=40&md5=57c916edd74c60b92e968dc3d994c1b6	Background: Autonomic dysfunction promotes organ injury after major surgery through numerous pathological mechanisms. Vagal withdrawal is a key feature of autonomic dysfunction, and it may increase the severity of pain. We systematically evaluated studies that examined whether vagal neuromodulation can reduce perioperative complications and pain. Methods: Two independent reviewers searched PubMed…	critical care; neuromodulation; organ injury; parasympathetic dysfunction; perioperative care; surgery	34801224	English	Review	Final	Scopus	No	Review
Ismayl M.; Abusnina W.; El yousfi N.; Aboeata A.; Sricharoen N.	Ismayl, Mahmoud (57462458600); Abusnina, Waiel (57202376823); El yousfi, Noraldeen (57673052700); Aboeata, Ahmed (55213880900); Sricharoen, Nattapong (54382357200)	57462458600; 57202376823; 57673052700; 55213880900; 54382357200	Left main coronary artery vasospasm: A case report of misdiagnosed severe coronary artery disease	2022	Annals of Medicine and Surgery	10.1016/j.amsu.2022.103691	https://www.scopus.com/inward/record.uri?eid=2-s2.0-85129706229&doi=10.1016%2fj.amsu.2022.103691&partnerID=40&md5=f10d1e401ae11788926a19e20f2ced56	Introduction and importance: Left main coronary artery (LMCA) vasospasm is rare and can cause demand-supply mismatch that can mimic coronary artery disease (CAD). This could lead to misdiagnosis and inappropriate referral for surgical intervention. Case presentation: A 55-year-old woman with no cardiac risk factors presented with anginal chest pain. Vital signs were stable and physical exam was u…	Case report; Coronary artery bypass grafting surgery; Coronary artery spasm; Coronary CT angiography; Left main coronary artery disease		English	Article	Final	Scopus	No	Not relevent
Fares S.; Bakkar N.-M.Z.; Alami R.; Lakkis I.; Badr K.	Fares, Souha (56223949900); Bakkar, Nour-Mounira Z. (57205738822); Alami, Ramzi (8951591900); Lakkis, Issam (6603695848); Badr, Kamal (7006297405)	56223949900; 57205738822; 8951591900; 6603695848; 7006297405	Longitudinal study on the effect of surgical weight loss on beat-to-beat blood pressure variability in patients undergoing bariatric surgery: A study protocol	2021	BMJ Open	10.1136/bmjopen-2021-050957	https://www.scopus.com/inward/record.uri?eid=2-s2.0-85118297700&doi=10.1136%2fbmjopen-2021-050957&partnerID=40&md5=1215982f56470143b909814c4c7c2e5c	Introduction Alterations in linear and non-linear parameters of beat-to-beat blood pressure variability (BPV) have been shown to predict disease prognosis and distinguish between risk categories in various pathological conditions, independently of average blood pressure levels. Obesity places subjects at elevated risk of vascular diseases, including hypertension, resulting in serious cardiac, res…	Clinical physiology; Hypertension; Protocols & guidelines	34667007	English	Article	Final	Scopus	No	Not relevent
Rotermund R.; Regelsberger J.; Osterhage K.; Aberle J.; Flitsch J.	Rotermund, Roman (56091625700); Regelsberger, Jan (6603235052); Osterhage, Katharina (57198420772); Aberle, Jens (7005725771); Flitsch, Jörg (55894549900)	56091625700; 6603235052; 57198420772; 7005725771; 55894549900	4K 3-dimensional video microscope system (orbeye) for transsphenoidal pituitary surgery	2021	Acta Neurochirurgica	10.1007/s00701-021-04762-x	https://www.scopus.com/inward/record.uri?eid=2-s2.0-85101202337&doi=10.1007%2fs00701-021-04762-x&partnerID=40&md5=9eacd5de331dd691d3161205203d6d68	Background: In previous reports on experiences with an exoscope, this new technology was not found to be applicable for transsphenoidal pituitary surgery. As a specialized center for pituitary surgery, we were using a 4K 3D video microscope (Orbeye, Olympus) to evaluate the system for its use in transsphenoidal pituitary surgery in comparison to conventional microscopy. Method: We report on 296 c…	4K 3D video microscopy; Digital three-dimensional 4K exoscope; Microsurgery; Orbeye; Pituitary surgery; Transsphenoidal	33616763	English	Article	Final	Scopus	No	Not relevent
Jevsevar D.S.; Molloy I.B.; Gitajn I.L.; Werth P.M.	Jevsevar, David S. (6507618238); Molloy, Ilda B. (57193640321); Gitajn, Ida Leah (55643665500); Werth, Paul M. (57190122760)	6507618238; 57193640321; 55643665500; 57190122760	Orthopaedic Surgeon Physiological Indicators of Strain as Measured by a Wearable Fitness Device	2021	Journal of the American Academy of Orthopaedic Surgeons	10.5435/JAAOS-D-21-00078	https://www.scopus.com/inward/record.uri?eid=2-s2.0-85122600039&doi=10.5435%2fJAAOS-D-21-00078&partnerID=40&md5=f669a0ca99bd23f1de7ee5f211a1e273	Introduction:Symptoms of stress, depression, and burnout are prevalent in medicine, adversely affecting physician performance. We investigated real-Time measurements of physiological strain in orthopaedic resident and faculty surgeon volunteers and identified potential daily stressors.Methods:We performed a prospective blinded cohort pilot study in our academic orthopaedic department. Physicians …		33999882	English	Article	Final	Scopus	No	Not all HRV reported
Tejedor P.; Khan J.S.	Tejedor, Patricia (57195556269); Khan, Jim S. (54795330200)	57195556269; 54795330200	The technique of a robotic low anterior resection	2021	Robotic Surgery: Second Edition	10.1007/978-3-030-53594-0_136	https://www.scopus.com/inward/record.uri?eid=2-s2.0-85148680067&doi=10.1007%2f978-3-030-53594-0_136&partnerID=40&md5=867818cc829d323597619e6650abf385	Despite advances in chemoradiotherapy, surgery remains the main modality for the treatment of resectable rectal cancer; however, there can be certain challenges because of anatomical and technical reasons. The benefits of minimal access surgery in colorectal resections are well established with shorter length of stay, reduced postoperative pain, early recovery and less adhesions. The last decade …	Rectal cancer; Robotic anterior resection; Robotic colorectal surgery; Robotic total mesorectal excision; Technical standard		English	Book chapter	Final	Scopus	No	Book chaoter
Shi J.; Zhao G.; Liu P.; Bai Y.; Chen Y.	Shi, Jiong (57555453300); Zhao, Guangping (57554991200); Liu, Panpan (57555220800); Bai, Yuwei (57554991300); Chen, Yongxue (56678147300)	57555453300; 57554991200; 57555220800; 57554991300; 56678147300	Effects of Dexmedetomidine Combined with Intravenous Anesthesia on Oxidative Stress Index, Postoperative Sleep Quality, and Brain Function in HICH Patients	2022	Journal of Healthcare Engineering	10.1155/2022/5463986	https://www.scopus.com/inward/record.uri?eid=2-s2.0-85127284540&doi=10.1155%2f2022%2f5463986&partnerID=40&md5=7919a09648bf26357bc696b1cd5ad36c	To investigate the effects of dexmedetomidine combined with intravenous anesthesia on oxidative emergency indicators, postoperative sleep quality, and brain function in patients with hypertensive cerebral hemorrhage (HICH), a total of 285 HICH patients admitted to our hospital from February 2020 to February 2021 were selected. The combined anesthesia group (n = 142) and the control group (n = 143…		35345654	English	Retracted	Final	Scopus	No	Retracted
Kitselaar W.M.; de Morree H.M.; Trompenaars M.W.; Sitskoorn M.M.; Rutten G.-J.; Kop W.J.	Kitselaar, Willeke M. (57256621200); de Morree, Helma M. (6508078946); Trompenaars, Marjan W. (57480359700); Sitskoorn, Margriet M. (6603053541); Rutten, Geert-Jan (7007052586); Kop, Willem J. (7004197718)	57256621200; 6508078946; 57480359700; 6603053541; 7007052586; 7004197718	Fatigue after neurosurgery in patients with a brain tumor: The role of autonomic dysregulation and disturbed sleep	2022	Journal of Psychosomatic Research	10.1016/j.jpsychores.2022.110766	https://www.scopus.com/inward/record.uri?eid=2-s2.0-85125961163&doi=10.1016%2fj.jpsychores.2022.110766&partnerID=40&md5=45b9e5e35d540d466967ff2b8c2d2908	Background Fatigue is prevalent in patients with a brain tumor and high levels of fatigue persist after neurosurgical tumor resection. The underlying mechanisms are insufficiently understood and this study examines the role of autonomic nervous system dysregulation and objective sleep characteristics in fatigue among post-surgical patients. Methods Patients undergoing craniotomy (N = 52; age 52.1…	Autonomic nervous system; Brain tumor; Fatigue; Glioma; Meningioma; Neurosurgery; Sleep	35278872	English	Article	Final	Scopus	No	Not relevent
Cheng W.; Liu J.; Zhi M.; Shen D.; Shao M.; Zhang C.; Wang G.; Jiang Z.	Cheng, Wei (59273355000); Liu, Jiang (56560401700); Zhi, Mengwei (58334406200); Shen, Danli (57299317800); Shao, Mingyue (57299317900); Zhang, Cheng (57204914874); Wang, Gang (56151271600); Jiang, Zhiwei (7404279079)	59273355000; 56560401700; 58334406200; 57299317800; 57299317900; 57204914874; 56151271600; 7404279079	Stress and autonomic nerve dysfunction monitoring in perioperative gastric cancer patients using a smart device	2022	Annals of Noninvasive Electrocardiology	10.1111/anec.12903	https://www.scopus.com/inward/record.uri?eid=2-s2.0-85117335375&doi=10.1111%2fanec.12903&partnerID=40&md5=3a4e7b2afcef03e7e676aa204d69a45f	Background: Heart rate variability (HRV), a sensitive marker of stress and autonomic nervous disorders, was significantly decreased in cardiovascular disease, inflammation, and surgical injury. However, the effect of radical gastrectomy on HRV parameters needs to be further investigated. Methods: A prospective, observational study including 45 consecutive enrolled patients undergoing radical gast…		34669995	English	Article	Final	Scopus	No	Not relevent
Hoog Antink C.; Mai Y.; Peltokangas M.; Leonhardt S.; Oksala N.; Vehkaoja A.	Hoog Antink, Christoph (36173951100); Mai, Yen (57215545492); Peltokangas, Mikko (54585825600); Leonhardt, Steffen (7004971042); Oksala, Niku (57195386077); Vehkaoja, Antti (15844734200)	36173951100; 57215545492; 54585825600; 7004971042; 57195386077; 15844734200	Accuracy of heart rate variability estimated with reflective wrist-PPG in elderly vascular patients	2021	Scientific Reports	10.1038/s41598-021-87489-0	https://www.scopus.com/inward/record.uri?eid=2-s2.0-85104486338&doi=10.1038%2fs41598-021-87489-0&partnerID=40&md5=7154a553879bce655f8a567d66c0b446	Optical heart rate monitoring (OHR) with reflective wrist photoplethysmography is a technique mainly used in the wellness application domain for monitoring heart rate levels during exercise. In the absence of motion, OHR technique is also able to estimate individual beat-to-beat intervals relatively well and can therefore also be used, for example, in monitoring of cardiac arrhythmias, stress, or…		33854090	English	Article	Final	Scopus	No	Not relevent
Karipott S.S.; Nelson B.D.; Guldberg R.E.; Ong K.G.	Karipott, Salil Sidharthan (57199715320); Nelson, Bradley D. (57199712738); Guldberg, Robert E. (7003568069); Ong, Keat Ghee (57294181700)	57199715320; 57199712738; 7003568069; 57294181700	A Wireless, Battery-Free Embedded Sensor for Monitoring Tension on a Suture Anchor	2022	IEEE Sensors Journal	10.1109/JSEN.2021.3131299	https://www.scopus.com/inward/record.uri?eid=2-s2.0-85120911258&doi=10.1109%2fJSEN.2021.3131299&partnerID=40&md5=a05f3c4d57f0c7f8ba076df539c13b82	A passively powered wireless sensor based on an inductive-capacitive-resistive (LCR) sensor was developed to measure tensile stress at suture anchors used to repair soft tissue injuries such as ligament and tendon tears. The sensor, which is completely embedded within the suture anchor, consists of a strain gauge mounted on a substrate with a loop connector so a suture can pass through. When the …	inductive-capacitive-resistive sensor; Suture anchor; tendon repair; wireless strain sensor		English	Article	Final	Scopus	No	Not relevent
Barber E.L.; Garg R.; Strohl A.; Roque D.; Tanner E.	Barber, Emma L. (24780590800); Garg, Ravi (57203791440); Strohl, Anna (56180325000); Roque, Dario (55543479000); Tanner, Edward (24566765900)	24780590800; 57203791440; 56180325000; 55543479000; 24566765900	Feasibility and Prediction of Adverse Events in a Postoperative Monitoring Program of Patient-Reported Outcomes and a Wearable Device among Gynecologic Oncology Patients	2022	JCO Clinical Cancer Informatics	10.1200/CCI.21.00167	https://www.scopus.com/inward/record.uri?eid=2-s2.0-85128487834&doi=10.1200%2fCCI.21.00167&partnerID=40&md5=54af42048ef81e5980b48d6c5030a0b2	PURPOSEThe objective of this study was to test the feasibility of implementing a postoperative monitoring program for women with gynecologic cancers composed of patient-reported outcomes (PROs) and a wearable activity monitor.METHODSWe prospectively enrolled patients undergoing gynecologic cancer surgery to this single-arm study. Enrolled patients completed PROs (Patient-Reported Outcomes Measure…		35427184	English	Article	Final	Scopus	No	Not relevent
Marschall A.; Delgado Calva F.; Martí Sánchez D.; Rodriguez Torres D.	Marschall, Alexander (57215090419); Delgado Calva, Freddy (57215091968); Martí Sánchez, David (8547168200); Rodriguez Torres, Diego (56333185300)	57215090419; 57215091968; 8547168200; 56333185300	Uncommon presentation of coronary sinus endocarditis	2021	Echocardiography	10.1111/echo.15243	https://www.scopus.com/inward/record.uri?eid=2-s2.0-85118854335&doi=10.1111%2fecho.15243&partnerID=40&md5=4df6b85f0a2930bf4b72d04a74ec6ba8	A 79-year-old man, who underwent femoropopliteal bypass surgery 1 month prior to admission, presented with fever and fatigue. ECG showed complete atrioventricular block. Transthoracic echocardiography was performed, revealing a round homogeneous right atrial mass and severe mitral regurgitation. Transoesophageal echocardiography revealed involvement the coronary sinus (CS). Computed tomography im…	computed tomography; coronary sinus; echocardiography; endocarditis	34755383	English	Article	Final	Scopus	No	Not relevent
Bigham J.J.; Chang E.K.; Sorensen M.; Chansky H.A.; Telfer S.	Bigham, Joseph J. (57204480434); Chang, Edward K. (55624612700); Sorensen, Mathew (7202044065); Chansky, Howard A. (6603760393); Telfer, Scott (36247838500)	57204480434; 55624612700; 7202044065; 6603760393; 36247838500	Using Wearable Technology to Measure the Association between Neck Posture and Pain during Urologic Open and Robotic Surgery	2021	Journal of Endourology	10.1089/end.2021.0260	https://www.scopus.com/inward/record.uri?eid=2-s2.0-85120413481&doi=10.1089%2fend.2021.0260&partnerID=40&md5=d9bd500964153eae91559c22a6b94e9c	Purpose: Chronic neck pain is the most prevalent work-related musculoskeletal injury among surgeons. Urologists may be at higher risk of neck injury due to extended time spent operating in deep anatomical structures during open surgery. Our goal was to use wearable technology to quantify the relationship between neck posture and pain during open and robotic surgery. Materials and Methods: Urologi…	Ergonomics; Neck; Pain; posture; Urology	33940950	English	Article	Final	Scopus	No	Not relevent
Bogopolsky H.; Gozal Y.; Granot R.Y.; Intrater N.	Bogopolsky, Helena (58734624000); Gozal, Yakov (57190060873); Granot, Roni Y. (13607677100); Intrater, Nurit (55569118500)	58734624000; 57190060873; 13607677100; 55569118500	Heart rate variability as a tool to follow the effect of music on stress-relieving in patients under anaesthesia: Data from a clinical study	2022	Music and Medicine		https://www.scopus.com/inward/record.uri?eid=2-s2.0-85178283107&partnerID=40&md5=a8bb2d9ff33da1e63018d3a3067cbe78	The aim of the current study was to explore the effect of music on reducing stress during surgery under anesthesia, while utilizing heart rate variability (HRV) as a noninvasive measurement of stress-related physiological changes. HRV is related to the sympathetic and parasympathetic activity of the autonomic nervous system. The HRV data in our study was obtained from 10 patients who underwent an…	Heart rate variability; music effect on stress; patients under anaesthesia		English	Article	Final	Scopus	No	Not relevent
Zahra A.; Sood N.; Farooq Lala S.R.; Alam S.	Zahra, Amarah (58163657900); Sood, Neetu (35100900900); Farooq Lala, S Roohan (58163427200); Alam, Shamshad (57216216108)	58163657900; 35100900900; 58163427200; 57216216108	Next-generation technologically empowered telehealth systems	2022	Extended Reality for Healthcare Systems: Recent Advances in Contemporary Research	10.1016/B978-0-323-98381-5.00001-5	https://www.scopus.com/inward/record.uri?eid=2-s2.0-85151214850&doi=10.1016%2fB978-0-323-98381-5.00001-5&partnerID=40&md5=a6f69848e68e6346f3fe74555bde9678	Healthcare refers to the process of maintaining or restoring physical, mental, and emotional well-being. Healthcare professionals aim to provide services of medical care to people. Digitalization of healthcare commonly known as telehealth will transform every facet of healthcare. The use of digital technology allows consumers to remotely connect to healthcare professionals, products, and services…	Biotelemetry; Digital health; e-health; Healthcare; Tele education; Telehealth; Telemedicine; Telenursing; Telepsychiatry		English	Book chapter	Final	Scopus	No	Book chaoter
Tolunay H.; Tolunay T.	Tolunay, Hatice (57147800600); Tolunay, Tolga (48461985400)	57147800600; 48461985400	Outpatient clinic or operating room? Protect your heart!; [Poliklinik mi, ameliyathane mi? Kalbinizi koruyun!]	2021	Gazi Medical Journal	10.12996/gmj.2021.71	https://www.scopus.com/inward/record.uri?eid=2-s2.0-85107406194&doi=10.12996%2fgmj.2021.71&partnerID=40&md5=3008d58f06159e5afffdd9a0e57c7d5c	Objective: Considering the harsh working conditions and risks taken during the procedures together, medicine is a sacred profession. Therefore, we planned a study to evaluate the stress-related cardiac effects of surgeons in the outpatient clinic and operating room. Methods: A total of 18 physicians from surgical units working in intensive conditions were included in the study. Rhythm holter moni…	Anxiety score; Heart rate variability; Operating room; Outpatient clinic; Surgeon		English	Article	Final	Scopus	No	Not relevent
Vujovic K.S.; Stefanovic B.S.; Matic D.; Komnenovic S.; Toskovic A.; Divac N.; Vuckovic S.; Prostran M.	Vujovic, Katarina Savic (56362541300); Stefanovic, Branislav S. (57210079550); Matic, Dragan (25959220100); Komnenovic, Snezana (56933807000); Toskovic, Anka (56609235500); Divac, Nevena (23003936900); Vuckovic, Sonja (7003869333); Prostran, Milica (7004009031)	56362541300; 57210079550; 25959220100; 56933807000; 56609235500; 23003936900; 7003869333; 7004009031	Takotsubo cardiomyopathy precipitated by thyroidectomy-a case report; [Takocubo kardiomiopatija istaložena tiroidektomijom-prikaz slučaja]	2021	Serbian Journal of Experimental and Clinical Research	10.2478/sjecr-2018-0093	https://www.scopus.com/inward/record.uri?eid=2-s2.0-85116434411&doi=10.2478%2fsjecr-2018-0093&partnerID=40&md5=b675cce0e27d28ee1b840e4812a10f01	Takotsubo cardiomyopathy (TC) is an acute cardiac condition triggered by emotional or physical stress. General anesthesia and sympathetic activation are possible triggers for TC. How-ever, little is known about the role of sympathovagal activity in TC. In our report, we present a female patient, aged 62, who underwent thyroidectomy and at the end of the surgery developed cardiac complications. Th…	Cardiomyopathy; Parasympathetic; Sympa-thetic; Takotsubo; Thyroid gland		English	Article	Final	Scopus	No	Not relevent
[truncated: 1,501 more rows]
